# Supplementary material for: The expression profiles of signature genes from CD103+LAG3+ tumour-infiltrating lymphocyte subsets predict breast cancer survival
Source: BMC Med. 2023 Jul 24;21:268. doi: 10.1186/s12916-023-02960-1 (PMC10367329; doi:10.1186/s12916-023-02960-1)
Supplement: Supplementary file 1 — Additional file 1: Table S1. The website summary of all R packages used in this study. Table S2. Significant signature genes of all T cell subsets. Table S3. Significant signature genes of all B cell subsets. Table S4. Significant signature genes of CD103+LAG3+CD8+ T cell subset. Table S5. Significant signature genes of CD103+LAG3+ B cell subset. Table S6. The statistically significant genes associated with ICT outcomes. Table S7. TILs-specific genes. [file 12916_2023_2960_MOESM1_ESM.xlsx]

## Sheet: Table S1
Table.S1. The website summary of all R packages used in the study.
R packages	URL link
barplot3d	https://cran.r-project.org/web/packages/barplot3d/index.html
CIBERSORT	https://rdrr.io/github/singha53/amritr/src/R/supportFunc_cibersort.R
clusterProfiler	http://www.bioconductor.org/packages/release/bioc/html/clusterProfiler.html
dplyr	https://CRAN.R-project.org/package=dplyr
e1071	https://cran.r-project.org/web/packages/e1071/index.html
estimate	https://r-forge.r-project.org/projects/estimate/
GenVisR	http://www.bioconductor.org/packages/release/bioc/html/GenVisR.html
GEOquery	http://www.bioconductor.org/packages/release/bioc/html/GEOquery.html
ggplot2	https://ggplot2.tidyverse.org/
ggpubr	https://CRAN.R-project.org/package=ggpubr
ggrepel	https://CRAN.R-project.org/package=ggrepel
glmnet	https://CRAN.R-project.org/package=glmnet
GSVA	http://www.bioconductor.org/packages/devel/bioc/vignettes/GSVA/inst/doc/GSVA.html
limma	http://www.bioconductor.org/packages/release/bioc/html/limma.html
maftools	http://www.bioconductor.org/packages/release/bioc/html/maftools.html
mclust	https://cran.r-project.org/web/packages/mclust/index.html
msigdbr	https://CRAN.R-project.org/package=msigdbr	https://github.com/mojaveazure/seurat-object
NMF	https://cran.r-project.org/web/packages/NMF/index.html
openxlsx	https://cran.r-project.org/web/packages/openxlsx/index.html
org.Hs.eg.db	http://bioconductor.riken.jp/packages/3.0/data/annotation/html/org.Hs.eg.db.html
patchwork	https://CRAN.R-project.org/package=patchwork
pheatmap	https://CRAN.R-project.org/package=pheatmap
pROC	https://cran.r-project.org/web/packages/pROC/index.html
pRRophetic	https://osf.io/5xvsg/wiki/home/
RColorBrewer	https://CRAN.R-project.org/package=RColorBrewer
rms	https://cran.r-project.org/web/packages/rms/index.html
Seurat	https://satijalab.org/seurat
stringr	https://cran.r-project.org/web/packages/stringr/index.html
survival	https://cran.r-project.org/web/packages/survival/index.html
survivalROC	https://CRAN.R-project.org/package=survivalROC
survminer	https://CRAN.R-project.org/package=survminer
tibble	https://cran.r-project.org/web/packages/tibble/index.html
tidyverse	https://github.com/tidyverse/tidyverse

## Sheet: Table S2
Table S2. Gene signatures of T cell subsets
p_val	avg_log2FC	pct.1	pct.2	p_val_adj	cluster	gene
0	1.49311	0.76	0.369	0	0	IL7R
0	0.981136	0.711	0.426	0	0	LTB
0	0.878332	0.99	0.976	0	0	TPT1
0	0.864795	0.997	0.993	0	0	RPS12
0	0.826644	0.986	0.963	0	0	RPS3A
0	0.802593	0.993	0.977	0	0	RPL30
0	0.800826	0.975	0.935	0	0	RPL9
0	0.756885	0.997	0.99	0	0	RPL34
0	0.737328	0.978	0.944	0	0	RPS6
0	0.719067	0.998	0.997	0	0	RPL13
0	0.706807	0.958	0.926	0	0	RPS13
0	0.706615	0.994	0.987	0	0	RPL32
0	0.69338	0.995	0.987	0	0	RPS27A
0	0.691628	0.988	0.965	0	0	RPS23
0	0.687038	0.986	0.97	0	0	RPS8
0	0.676788	0.984	0.952	0	0	RPL3
0	0.655325	0.991	0.982	0	0	RPL11
0	0.654914	0.997	0.99	0	0	EEF1A1
0	0.62714	0.988	0.975	0	0	RPL21
0	0.625954	0.987	0.971	0	0	RPL37
0	0.619275	0.997	0.995	0	0	RPL39
0	0.610343	0.978	0.947	0	0	RPS16
0	0.608803	0.997	0.99	0	0	RPS14
0	0.584096	0.992	0.979	0	0	RPLP2
0	0.580581	0.996	0.987	0	0	RPS18
0	0.560663	0.998	0.998	0	0	RPS27
0	0.559537	0.997	0.991	0	0	RPS28
0	0.549593	0.98	0.962	0	0	RPL35A
0	0.540799	0.987	0.974	0	0	RPS3
0	0.538973	0.987	0.978	0	0	RPL19
0	0.506848	0.999	0.997	0	0	RPL10
0	-1.45979	0.556	0.856	0	0	GAPDH
0	-1.47125	0.249	0.614	0	0	CD74
0	-1.6657	0.073	0.405	0	0	HLA-DRB1
0	-1.78458	0.078	0.404	0	0	HLA-DRA
0	-1.99547	0.136	0.477	0	0	NKG7
0	-2.87735	0.013	0.313	0	0	GZMB
0	-2.97789	0.088	0.405	0	0	CCL4
1.14e-307	-3.42308	0.072	0.373	3.82e-303	0	GNLY
3.49e-294	-1.72572	0.148	0.47	1.17e-289	0	LGALS1
1.16e-289	0.689224	0.913	0.843	3.9e-285	0	RPL22
4.39e-263	-1.31202	0.092	0.392	1.47e-258	0	HLA-DPA1
1.82e-257	0.517208	0.979	0.965	6.09e-253	0	RPL12
5.78e-256	0.532993	0.972	0.959	1.94e-251	0	RPL18
1.09e-252	0.567761	0.952	0.921	3.64e-248	0	RPL14
2.44e-250	0.628223	0.904	0.839	8.18e-246	0	RPL5
5.61e-239	-0.719609	0.943	0.978	1.88e-234	0	ACTB
2.51e-222	0.509741	0.97	0.943	8.4e-218	0	RPS25
8.62e-220	-1.29579	0.101	0.369	2.89e-215	0	DUSP4
1.28e-208	0.76836	0.756	0.63	4.3e-204	0	EEF1B2
1.54e-207	-1.15513	0.15	0.423	5.16e-203	0	CD63
3.77e-207	-0.729728	0.605	0.817	1.26e-202	0	MYL6
4.84e-201	-1.66996	0.195	0.447	1.62e-196	0	GZMA
1.63e-200	0.502081	0.974	0.943	5.46e-196	0	MT-ND1
3.12e-200	-1.0099	0.109	0.375	1.05e-195	0	CYTOR
9.11e-193	-1.53156	0.04	0.255	3.06e-188	0	TNFRSF18
2.2e-190	-1.09624	0.228	0.498	7.39e-186	0	ID2
2.93e-189	-1.1729	0.362	0.616	9.82e-185	0	MT2A
2e-188	0.68875	0.82	0.653	6.71e-184	0	TXNIP
3.47e-185	-0.98549	0.19	0.458	1.16e-180	0	TPI1
1.73e-180	-1.72783	0.16	0.405	5.79e-176	0	HSPA1A
1.09e-175	-1.38035	0.303	0.543	3.64e-171	0	ISG15
3.45e-175	-1.03818	0.4	0.631	1.16e-170	0	CCL5
5.77e-174	-1.20811	0.048	0.255	1.93e-169	0	FABP5
1.12e-171	1.13115	0.322	0.149	3.75e-167	0	KLF2
3.52e-164	-0.983255	0.134	0.37	1.18e-159	0	CST7
5.77e-161	-1.15512	0.09	0.304	1.94e-156	0	CTSW
1.25e-160	-0.771914	0.564	0.766	4.19e-156	0	PFN1
1.47e-160	-0.886107	0.09	0.313	4.92e-156	0	APOBEC3G
1.54e-158	-0.92627	0.135	0.37	5.15e-154	0	HLA-DPB1
2.29e-158	-1.23232	0.058	0.256	7.67e-154	0	KLRD1
8.28e-158	-0.775025	0.307	0.569	2.78e-153	0	DYNLL1
1.04e-157	-0.917229	0.14	0.375	3.49e-153	0	COX5A
7.07e-156	-0.716568	0.598	0.81	2.37e-151	0	SRGN
9.59e-150	-0.815763	0.274	0.527	3.22e-145	0	LY6E
3.19e-149	-0.525014	0.775	0.913	1.07e-144	0	H3F3B
8.37e-146	-0.600662	0.688	0.854	2.81e-141	0	SH3BGRL3
1.84e-144	-0.678083	0.567	0.773	6.18e-140	0	UBB
1.82e-142	-0.663374	0.449	0.675	6.1e-138	0	ARPC2
5.92e-141	-0.986047	0.178	0.402	1.99e-136	0	IFI6
3.06e-138	-1.09361	0.078	0.267	1.03e-133	0	PMAIP1
7.48e-137	-0.54856	0.656	0.82	2.51e-132	0	CFL1
3.72e-136	-0.718624	0.312	0.56	1.25e-131	0	PSMB9
4.09e-135	0.530725	0.871	0.823	1.37e-130	0	RPS20
1.46e-133	0.500747	0.875	0.847	4.89e-129	0	NACA
3.85e-133	-1.30301	0.204	0.411	1.29e-128	0	TUBA1B
4.52e-132	-1.04253	0.121	0.32	1.51e-127	0	MX1
2.49e-131	-0.634023	0.317	0.565	8.36e-127	0	CLIC1
1.05e-130	-0.878278	0.136	0.345	3.51e-126	0	PKM
4.91e-130	-0.846605	0.231	0.46	1.65e-125	0	HSPE1
1.4e-124	-0.769995	0.092	0.281	4.68e-120	0	PGAM1
2.15e-124	-0.679531	0.206	0.435	7.2e-120	0	POMP
2.56e-124	-1.21744	0.136	0.328	8.6e-120	0	HMGB2
1.36e-123	-0.900619	0.254	0.463	4.55e-119	0	CD7
7.48e-123	-0.780871	0.214	0.43	2.51e-118	0	ENO1
3.47e-122	-0.78323	0.164	0.373	1.16e-117	0	HERPUD1
1.8e-121	-0.752633	0.293	0.511	6.02e-117	0	COTL1
3.09e-121	-0.679612	0.199	0.424	1.04e-116	0	GNG5
4.13e-121	-0.56026	0.677	0.83	1.39e-116	0	UBC
4.78e-120	-0.717649	0.583	0.756	1.6e-115	0	HMGB1
1.24e-119	-0.662974	0.461	0.668	4.15e-115	0	SUB1
4.35e-119	-1.51947	0.128	0.311	1.46e-114	0	HSPA1B
1.68e-117	0.529124	0.765	0.708	5.63e-113	0	TOMM7
2.27e-117	-0.778205	0.104	0.291	7.62e-113	0	TYMP
9.65e-117	-0.70883	0.129	0.326	3.24e-112	0	JPT1
1.16e-116	-0.858741	0.089	0.266	3.89e-112	0	TIGIT
1.27e-116	-0.859158	0.304	0.509	4.25e-112	0	H2AFZ
1.4e-113	-0.718336	0.2	0.41	4.7e-109	0	CKLF
1.93e-112	-1.0347	0.137	0.319	6.48e-108	0	TUBB
2.21e-111	-0.709688	0.747	0.854	7.43e-107	0	HSP90AA1
4.93e-111	-0.549692	0.481	0.694	1.65e-106	0	OAZ1
5.12e-109	-0.537328	0.474	0.69	1.72e-104	0	CYBA
5.41e-108	-0.699056	0.15	0.344	1.81e-103	0	TXN
2.53e-107	-0.643846	0.203	0.415	8.5e-103	0	DBI
3.28e-107	-0.750717	0.404	0.626	1.1e-102	0	RGS1
3.57e-107	-0.636698	0.243	0.46	1.2e-102	0	PARK7
5.14e-106	-0.719984	0.133	0.318	1.72e-101	0	GSTP1
7.91e-104	-0.611755	0.143	0.334	2.65e-99	0	PPP1CA
4.1e-103	-0.694654	0.138	0.321	1.37e-98	0	RANBP1
1.37e-102	-0.743652	0.152	0.338	4.61e-98	0	RBPJ
1.56e-101	-0.958914	0.174	0.354	5.23e-97	0	DUSP2
7.54e-100	-0.676386	0.16	0.35	2.53e-95	0	MIF
1.37e-98	-0.81186	0.285	0.479	4.6e-94	0	HMGN2
3.25e-98	-0.622463	0.267	0.472	1.09e-93	0	PSME2
4.53e-98	-0.571322	0.311	0.525	1.52e-93	0	LDHA
1.15e-97	-0.604118	0.121	0.296	3.86e-93	0	ANXA2
2.61e-96	-0.633555	0.206	0.403	8.74e-92	0	BST2
4.69e-96	-0.793823	0.093	0.251	1.57e-91	0	HSPH1
6.84e-96	-0.57276	0.623	0.786	2.29e-91	0	NEAT1
1.98e-95	-0.659612	0.154	0.334	6.63e-91	0	SAMSN1
4.7e-95	-0.697756	0.111	0.278	1.58e-90	0	CTSC
3.66e-94	-0.511079	0.338	0.561	1.23e-89	0	ARPC3
1.14e-93	-0.583636	0.163	0.35	3.81e-89	0	CALM3
1.61e-93	-0.612023	0.495	0.678	5.41e-89	0	HSP90AB1
2.38e-93	-0.604139	0.098	0.26	7.98e-89	0	PDIA6
1.83e-92	-0.773329	0.208	0.385	6.14e-88	0	ALOX5AP
2.55e-91	-0.610876	0.47	0.654	8.55e-87	0	HSPA8
2.93e-91	-0.538501	0.184	0.375	9.83e-87	0	PSMB8
3.46e-91	-0.561545	0.193	0.387	1.16e-86	0	UQCRQ
9.72e-91	-0.550337	0.139	0.318	3.26e-86	0	PSMA4
5.14e-89	-0.802128	0.103	0.255	1.72e-84	0	BATF
7.84e-88	-0.548519	0.124	0.291	2.63e-83	0	YWHAQ
9.75e-88	-0.545953	0.211	0.402	3.27e-83	0	ATP5MC3
2.38e-85	-0.53213	0.209	0.398	7.98e-81	0	SNRPG
3.22e-85	-0.524285	0.22	0.414	1.08e-80	0	COX8A
1.11e-84	-0.528006	0.199	0.39	3.72e-80	0	LSP1
7.79e-83	-0.576842	0.113	0.268	2.61e-78	0	CTSD
6.25e-81	-0.525041	0.183	0.364	2.09e-76	0	PSMB3
8.02e-81	-0.532875	0.187	0.364	2.69e-76	0	CALR
2.1e-80	-0.527656	0.133	0.295	7.03e-76	0	SLC25A5
2.2e-79	-0.538046	0.252	0.44	7.38e-75	0	SEC61G
2.24e-76	-0.577531	0.309	0.499	7.51e-72	0	DNAJA1
7.32e-76	-0.549981	0.365	0.55	2.45e-71	0	IFITM2
8.8e-75	-0.581224	0.113	0.258	2.95e-70	0	CARD16
2.54e-74	-0.509267	0.151	0.311	8.53e-70	0	PTPN7
6.11e-74	-1.00081	0.215	0.365	2.05e-69	0	ZFP36
1.77e-73	-0.553919	0.183	0.347	5.94e-69	0	CRIP1
4.12e-72	0.743483	0.269	0.161	1.38e-67	0	GPR183
6.23e-71	-0.627732	0.368	0.543	2.09e-66	0	SAT1
4.2e-70	-0.520368	0.138	0.287	1.41e-65	0	TUBB4B
4.62e-70	-0.592969	0.235	0.398	1.55e-65	0	CLEC2B
1.43e-68	-0.510843	0.263	0.435	4.79e-64	0	PRDX1
2.58e-68	-0.525888	0.185	0.344	8.66e-64	0	RUNX3
3.81e-68	-0.587672	0.163	0.316	1.28e-63	0	HSPD1
3.83e-64	-0.523264	0.666	0.753	1.28e-59	0	IL32
4e-60	-0.523462	0.179	0.324	1.34e-55	0	UBE2S
2.12e-59	-0.556574	0.225	0.374	7.11e-55	0	REL
7.83e-59	-0.540822	0.381	0.541	2.63e-54	0	ISG20
2.86e-56	-1.11991	0.134	0.253	9.6e-52	0	HIST1H4C
2.31e-55	0.758119	0.32	0.216	7.75e-51	0	KLRB1
1.47e-52	-0.644205	0.133	0.253	4.94e-48	0	HSPB1
3.04e-44	0.544737	0.436	0.372	1.02e-39	0	NOP53
1.24e-40	0.532565	0.307	0.225	4.16e-36	0	GIMAP7
1.22e-23	-0.729707	0.355	0.44	4.09e-19	0	DNAJB1
0	3.01609	0.764	0.195	0	1	HSPA1B
0	2.75196	0.764	0.289	0	1	HSPA1A
0	2.40064	0.841	0.356	0	1	DNAJB1
0	2.1563	0.678	0.279	0	1	ZFP36
0	1.67278	0.891	0.58	0	1	JUN
0	1.5712	0.48	0.176	0	1	HSPH1
0	1.55532	0.817	0.515	0	1	DUSP1
0	1.5189	0.875	0.636	0	1	JUNB
0	1.48913	0.97	0.81	0	1	HSP90AA1
0	1.23416	0.644	0.278	0	1	RPS17
0	1.06011	0.865	0.674	0	1	RPL31
0	0.923153	0.939	0.844	0	1	RPL23A
0	0.701376	0.992	0.982	0	1	RPS29
0	-0.912062	0.993	0.996	0	1	MT-CO2
2.13e-281	0.825882	0.973	0.888	7.15e-277	1	BTG1
3.65e-270	1.11695	0.871	0.676	1.22e-265	1	CXCR4
7.08e-270	1.4475	0.508	0.215	2.38e-265	1	BTG2
1.92e-269	1.17321	0.489	0.196	6.44e-265	1	RPL17
3.26e-269	0.990662	0.886	0.706	1.09e-264	1	UBB
5.16e-268	1.30892	0.402	0.135	1.73e-263	1	CITED2
7.32e-267	1.23276	0.675	0.371	2.46e-262	1	HSPE1
2.52e-264	1.45433	0.289	0.074	8.44e-260	1	EGR1
2.53e-261	-0.777859	0.978	0.986	8.49e-257	1	MT-ATP6
3.38e-259	1.10178	0.813	0.585	1.13e-254	1	HSPA8
3.98e-240	1.26872	0.685	0.424	1.34e-235	1	DNAJA1
1.39e-238	1.09446	0.271	0.07	4.66e-234	1	NR4A1
2.83e-238	1.04301	0.696	0.43	9.48e-234	1	RPL36A
4.07e-228	1.31729	0.784	0.566	1.37e-223	1	CD69
3.47e-214	1.29432	0.764	0.522	1.17e-209	1	FOS
7.96e-212	-3.89588	0.259	0.541	2.67e-207	1	IGKC
6.37e-209	0.622741	0.974	0.961	2.14e-204	1	RPL13A
5.47e-202	-0.618463	0.995	0.995	1.83e-197	1	MT-CO3
5.33e-196	1.33067	0.354	0.133	1.79e-191	1	RGS2
1.13e-194	1.39902	0.537	0.282	3.81e-190	1	DUSP2
4.06e-188	0.586296	0.944	0.901	1.36e-183	1	RPL27A
1.06e-173	0.941573	0.54	0.286	3.55e-169	1	PPP1R15A
2.07e-172	0.620358	0.891	0.776	6.94e-168	1	RPL38
7.23e-169	1.10566	0.654	0.409	2.43e-164	1	ID2
1.03e-168	0.725208	0.767	0.557	3.45e-164	1	RPS10
1.1e-159	-0.591198	0.979	0.975	3.7e-155	1	MT-ND3
4.2e-159	1.17451	0.272	0.095	1.41e-154	1	ATF3
8.28e-156	-0.630765	0.967	0.98	2.78e-151	1	TPT1
8.93e-156	1.02613	0.714	0.509	2.99e-151	1	NFKBIA
9.68e-145	0.821915	0.775	0.579	3.25e-140	1	KLF6
7.58e-142	0.896471	0.592	0.357	2.54e-137	1	FOSB
8.54e-137	-1.6564	0.317	0.522	2.87e-132	1	ISG15
4.77e-134	0.824697	0.813	0.702	1.6e-129	1	TSC22D3
1.51e-133	-0.603865	0.791	0.863	5.06e-129	1	NACA
2.02e-127	-1.4524	0.093	0.309	6.78e-123	1	MX1
9.04e-127	1.03644	0.364	0.174	3.03e-122	1	GADD45B
6.41e-124	0.696361	0.637	0.417	2.15e-119	1	EIF4A2
3.15e-123	0.793846	0.257	0.098	1.06e-118	1	MYADM
1.3e-122	0.869671	0.28	0.113	4.37e-118	1	TOB1
1.31e-119	0.54019	0.945	0.875	4.38e-115	1	H3F3B
1.02e-115	0.718726	0.792	0.616	3.44e-111	1	HSP90AB1
1.46e-109	-1.17733	0.177	0.385	4.91e-105	1	IFI6
1.62e-100	0.572153	0.724	0.551	5.42e-96	1	HNRNPA1
2.38e-91	0.684582	0.817	0.694	7.97e-87	1	ZFP36L2
5.43e-91	0.706148	0.279	0.129	1.82e-86	1	SERTAD1
5.19e-90	0.790982	0.381	0.209	1.74e-85	1	SOCS1
5.86e-90	-0.658103	0.706	0.782	1.97e-85	1	MT-ND5
7.82e-86	-1.1227	0.119	0.294	2.62e-81	1	IFI44L
1.48e-85	0.58427	0.571	0.378	4.97e-81	1	LAPTM5
2.26e-85	0.828538	0.546	0.358	7.59e-81	1	ANXA1
1.44e-82	0.815893	0.377	0.216	4.84e-78	1	INTS6
2.82e-82	0.540564	0.318	0.158	9.47e-78	1	C6orf48
1.49e-80	0.618018	0.672	0.527	5.01e-76	1	PABPC1
2.7e-78	0.711395	0.559	0.385	9.06e-74	1	IER2
2.14e-77	0.578696	0.432	0.256	7.17e-73	1	CLK1
1.58e-76	0.715282	0.546	0.368	5.31e-72	1	DDIT4
4.42e-76	0.669121	0.302	0.157	1.48e-71	1	TAGAP
8.59e-73	0.923809	0.412	0.264	2.88e-68	1	HSPD1
1.68e-71	0.56027	0.585	0.406	5.65e-67	1	PNRC1
8.57e-70	-0.824029	0.226	0.385	2.87e-65	1	BST2
2.28e-68	0.66064	0.407	0.253	7.64e-64	1	BRD2
3.12e-67	0.573885	0.416	0.253	1.05e-62	1	AC020916.1
9.65e-67	0.688835	0.343	0.199	3.24e-62	1	TUBA1A
1.92e-65	0.855862	0.353	0.209	6.45e-61	1	HSPB1
2.22e-65	0.702476	0.25	0.131	7.44e-61	1	MRPL18
9.41e-65	0.755145	0.443	0.287	3.16e-60	1	RGCC
2.12e-64	0.550011	0.544	0.383	7.11e-60	1	SRSF2
5.41e-61	0.727071	0.288	0.162	1.82e-56	1	LMNA
1.76e-59	0.565224	0.461	0.309	5.9e-55	1	HERPUD1
1.04e-57	-0.635332	0.694	0.725	3.5e-53	1	HMGB1
1.04e-53	0.503131	0.397	0.252	3.47e-49	1	SNHG8
1.09e-52	-0.552162	0.57	0.634	3.66e-48	1	SUB1
2.39e-52	0.588285	0.604	0.474	8.02e-48	1	TNFAIP3
7.92e-52	-1.41253	0.197	0.33	2.66e-47	1	GNLY
2.52e-51	-0.582099	0.322	0.453	8.45e-47	1	UQCR10
3.52e-51	-0.699796	0.214	0.345	1.18e-46	1	COX5A
3.8e-51	0.51704	0.25	0.137	1.27e-46	1	NABP1
3.27e-50	0.789927	0.664	0.567	1.1e-45	1	RGS1
2.39e-46	-0.594173	0.279	0.401	8.03e-42	1	RBX1
1.8e-44	0.510547	0.296	0.182	6.02e-40	1	AMD1
1.89e-44	-0.58289	0.337	0.445	6.33e-40	1	PSME2
1.54e-43	-0.61312	0.384	0.49	5.15e-39	1	LY6E
6.73e-43	0.504833	0.28	0.17	2.26e-38	1	AC016831.5
3.1e-42	0.527387	0.371	0.248	1.04e-37	1	GZMK
4.61e-41	0.542547	0.309	0.201	1.55e-36	1	CACYBP
9.19e-41	-0.624362	0.183	0.303	3.08e-36	1	STAT1
6.81e-39	0.517156	0.517	0.402	2.29e-34	1	MCL1
1.5e-38	-0.546804	0.282	0.393	5.02e-34	1	GNG5
4.54e-37	-0.504729	0.41	0.499	1.52e-32	1	TPM3
1.11e-36	-0.525597	0.233	0.347	3.73e-32	1	NUCKS1
2.1e-36	-0.548251	0.172	0.28	7.05e-32	1	SNRPD1
1.12e-35	-0.504131	0.177	0.288	3.76e-31	1	SNRPD3
1.73e-33	0.514611	0.385	0.28	5.82e-29	1	UBE2S
2.47e-33	-0.535614	0.264	0.371	8.27e-29	1	MT-ND4L
7.16e-33	-0.564511	0.439	0.519	2.4e-28	1	ISG20
2.62e-32	-0.640317	0.251	0.35	8.77e-28	1	HLA-DRB1
6.9e-32	-0.511659	0.156	0.256	2.32e-27	1	ADAR
2.69e-31	0.521942	0.366	0.263	9.01e-27	1	ZNF331
3.5e-31	-0.518144	0.353	0.445	1.17e-26	1	RNF213
1.93e-29	-0.551858	0.205	0.296	6.46e-25	1	RANBP1
6.16e-27	-0.752386	0.264	0.348	2.07e-22	1	HLA-DRA
3.99e-23	-0.506747	0.22	0.296	1.34e-18	1	DEK
8.89e-20	-0.600319	0.404	0.445	2.98e-15	1	HMGN2
1.68e-15	-0.546548	0.236	0.293	5.65e-11	1	HSP90B1
1.81e-14	-0.724792	0.245	0.288	6.06e-10	1	TUBB
1.44e-10	-0.515782	0.209	0.258	4.81e-06	1	GZMB
0	1.82573	0.41	0.077	0	2	IFIT1
0	1.73567	0.884	0.434	0	2	ISG15
0	1.72066	0.341	0.067	0	2	IFIT3
0	1.55665	0.622	0.226	0	2	MX1
0	1.50555	0.315	0.065	0	2	RSAD2
0	1.42963	0.585	0.221	0	2	IFI44L
0	1.28394	0.83	0.545	0	2	CCL5
0	-1.13567	0.834	0.451	0	2	IGKC
1.07e-282	1.4117	0.524	0.21	3.59e-278	2	GZMB
3.72e-273	1.25941	0.69	0.364	1.25e-268	2	NKG7
6.81e-259	1.48581	0.646	0.357	2.29e-254	2	GZMA
6.07e-253	1.1015	0.624	0.315	2.03e-248	2	IFI6
2.49e-244	1.37505	0.582	0.27	8.36e-240	2	GNLY
2.87e-237	0.970776	0.803	0.527	9.61e-233	2	MT2A
1.37e-236	1.08717	0.735	0.473	4.59e-232	2	ISG20
3.69e-228	0.986048	0.713	0.438	1.24e-223	2	LY6E
9.04e-218	1.16725	0.454	0.194	3.03e-213	2	XAF1
9.56e-186	0.502652	0.982	0.929	3.21e-181	2	HLA-C
1.54e-182	1.07262	0.409	0.173	5.18e-178	2	CD8A
1.89e-174	1.13608	0.424	0.197	6.33e-170	2	SAMD9
9.42e-169	1.13286	0.374	0.162	3.16e-164	2	SAMD9L
6.24e-165	1.12444	0.337	0.133	2.09e-160	2	GZMH
1.61e-154	0.915681	0.561	0.332	5.4e-150	2	BST2
3.98e-152	0.973785	0.382	0.177	1.33e-147	2	EIF2AK2
1.07e-151	1.04689	0.308	0.122	3.57e-147	2	LAG3
3.54e-148	0.801947	0.698	0.483	1.19e-143	2	IFITM2
9.18e-142	1.03129	0.355	0.161	3.08e-137	2	PTMS
5.13e-138	0.838196	0.616	0.395	1.72e-133	2	CD3G
6.36e-138	-1.52999	0.122	0.36	2.13e-133	2	RPS17
5.33e-134	0.812899	0.614	0.404	1.79e-129	2	RNF213
6.19e-134	-0.865798	0.789	0.868	2.08e-129	2	RPL23A
5.2e-131	0.935149	0.376	0.184	1.74e-126	2	PARP14
8.08e-131	0.968057	0.279	0.111	2.71e-126	2	HERC5
2.97e-128	0.937574	0.265	0.104	9.94e-124	2	MX2
6.37e-126	1.00781	0.332	0.15	2.14e-121	2	PRF1
6.14e-125	0.940195	0.28	0.117	2.06e-120	2	OAS1
3.4e-123	0.641909	0.807	0.63	1.14e-118	2	CD3D
5.12e-118	0.707586	0.667	0.473	1.72e-113	2	EVL
7.03e-110	0.753145	0.539	0.338	2.36e-105	2	CLEC2B
4.93e-109	0.603327	0.759	0.591	1.65e-104	2	HCST
2.26e-108	-0.970454	0.578	0.719	7.58e-104	2	RPL31
5.76e-108	0.867313	0.285	0.124	1.93e-103	2	ZNF683
5.6e-107	0.747056	0.38	0.19	1.88e-102	2	KLRD1
5.43e-106	-1.05946	0.288	0.494	1.82e-101	2	RPL36A
4.75e-105	-0.808779	0.414	0.612	1.59e-100	2	RPS10
9.3e-105	0.528193	0.885	0.785	3.12e-100	2	CD52
1.93e-104	-0.636779	0.83	0.91	6.46e-100	2	BTG1
2.6e-104	0.756755	0.601	0.422	8.73e-100	2	IFI16
4e-104	-1.03834	0.528	0.69	1.34e-99	2	JUNB
1.55e-103	-0.625687	0.606	0.768	5.19e-99	2	RPL23
3.15e-103	1.07829	0.293	0.139	1.06e-98	2	TNFSF10
1.41e-102	0.826706	0.369	0.195	4.72e-98	2	EPSTI1
1.3e-100	0.893185	0.26	0.115	4.36e-96	2	OASL
2.78e-99	0.770009	0.501	0.322	9.32e-95	2	SP100
1.36e-97	-0.651525	0.686	0.808	4.56e-93	2	RPL38
5.96e-92	0.885416	0.275	0.133	2e-87	2	IFI35
8.75e-91	-0.594511	0.769	0.849	2.93e-86	2	RPL7
6.71e-90	0.778193	0.25	0.114	2.25e-85	2	PARP9
3.64e-88	0.782921	0.502	0.325	1.22e-83	2	ALOX5AP
7.61e-88	0.808833	0.344	0.186	2.55e-83	2	PTPN22
3.05e-87	0.735133	0.54	0.37	1.02e-82	2	RARRES3
6.82e-87	1.06774	0.499	0.316	2.29e-82	2	CCL4
1.4e-85	0.621916	0.647	0.487	4.68e-81	2	PSMB9
1.04e-82	0.799059	0.265	0.13	3.5e-78	2	IFI44
3.25e-78	-0.579202	0.959	0.963	1.09e-73	2	RPL13A
4.83e-78	0.699827	0.506	0.346	1.62e-73	2	CD63
1.57e-77	0.80534	0.272	0.139	5.28e-73	2	GBP1
2.03e-77	0.699806	0.453	0.29	6.8e-73	2	RUNX3
7.82e-73	-0.778416	0.384	0.561	2.62e-68	2	NFKBIA
8.67e-68	0.749798	0.255	0.133	2.91e-63	2	IRF7
1.1e-67	-1.2313	0.196	0.355	3.69e-63	2	ZFP36
4.94e-66	0.717552	0.306	0.17	1.66e-61	2	HOPX
4.96e-66	0.658016	0.466	0.317	1.66e-61	2	HLA-DRB1
2.39e-65	-0.532136	0.783	0.84	8.02e-61	2	RPS20
5e-65	0.771095	0.256	0.138	1.68e-60	2	NT5C3A
9.65e-65	0.615806	0.316	0.177	3.24e-60	2	LINC01871
1.15e-64	0.652021	0.307	0.175	3.87e-60	2	FAM118A
2.15e-64	-0.817816	0.106	0.257	7.2e-60	2	RPL17
2.48e-63	-0.605927	0.597	0.735	8.33e-59	2	TSC22D3
3.47e-60	-1.10151	0.327	0.185	1.17e-55	2	IGHG1
4.16e-60	0.665307	0.338	0.209	1.4e-55	2	SP110
2.99e-59	0.670392	0.284	0.161	1e-54	2	TRIM22
1.3e-58	0.649222	0.295	0.173	4.37e-54	2	VAMP5
3.08e-58	0.617992	0.452	0.312	1.03e-53	2	HLA-DPA1
9.08e-58	0.626694	0.403	0.268	3.05e-53	2	STAT1
5.48e-56	0.510439	0.556	0.411	1.84e-51	2	PSME2
3.26e-55	0.636739	0.351	0.226	1.09e-50	2	ADAR
3.75e-55	0.55749	0.444	0.303	1.26e-50	2	CST7
3.57e-52	0.664627	0.25	0.139	1.2e-47	2	ZEB2
9.13e-52	0.602887	0.371	0.242	3.06e-47	2	GIMAP4
1.99e-51	0.636945	0.314	0.197	6.68e-47	2	IKZF3
7.37e-51	-0.720682	0.436	0.575	2.47e-46	2	DUSP1
3.8e-49	-0.648633	0.602	0.7	1.27e-44	2	TXNIP
4.38e-49	0.505649	0.574	0.45	1.47e-44	2	COTL1
6.49e-49	0.557419	0.428	0.306	2.18e-44	2	MSN
2.67e-48	0.58929	0.373	0.255	8.94e-44	2	CCDC85B
7.5e-47	-0.67323	0.438	0.573	2.51e-42	2	FOS
1.73e-46	-0.965106	0.31	0.44	5.79e-42	2	DNAJB1
3.53e-46	0.598511	0.3	0.188	1.18e-41	2	IFITM1
4.52e-46	0.599834	0.379	0.267	1.52e-41	2	DRAP1
9.61e-44	0.600239	0.254	0.153	3.22e-39	2	PPM1K
1.97e-39	-0.607678	0.283	0.41	6.61e-35	2	DDIT4
1.17e-36	0.57802	0.295	0.201	3.92e-32	2	UBE2L6
6.32e-35	0.53911	0.353	0.254	2.12e-30	2	APOBEC3G
4.14e-34	0.509142	0.376	0.275	1.39e-29	2	KIAA1551
6.09e-34	-0.789981	0.224	0.331	2.04e-29	2	DUSP2
8.83e-34	-0.871577	0.195	0.303	2.96e-29	2	HMGB2
4.34e-33	0.526645	0.308	0.214	1.46e-28	2	PRMT2
5.59e-33	0.960321	0.251	0.164	1.88e-28	2	IFI27
9.84e-33	-1.7871	0.281	0.185	3.3e-28	2	IGLC2
1.15e-29	-0.538617	0.321	0.427	3.87e-25	2	HSPE1
2.28e-29	-1.09998	0.188	0.287	7.66e-25	2	HSPA1B
4.27e-27	-0.902124	0.293	0.38	1.43e-22	2	TUBA1B
5.07e-21	-0.530504	0.183	0.267	1.7e-16	2	BTG2
1.52e-19	-0.520371	0.416	0.475	5.09e-15	2	H2AFZ
1.03e-17	-0.628847	0.219	0.291	3.46e-13	2	TUBB
2.67e-12	-0.80354	0.301	0.363	8.95e-08	2	HSPA1A
4.75e-253	1.39125	0.577	0.233	1.59e-248	3	GZMK
8.13e-154	0.849563	0.606	0.313	2.73e-149	3	CCL4
3.65e-131	0.659282	0.844	0.556	1.22e-126	3	CCL5
7.45e-121	0.50405	0.99	0.983	2.5e-116	3	RPS29
2.67e-113	-3.28878	0.266	0.526	8.94e-109	3	IGKC
1.34e-99	-1.55577	0.269	0.517	4.48e-95	3	ISG15
4.54e-98	1.09986	0.255	0.098	1.52e-93	3	CRTAM
5.02e-88	1.15207	0.258	0.11	1.68e-83	3	CMC1
3.53e-82	-1.29211	0.085	0.299	1.19e-77	3	MX1
3.93e-69	0.775915	0.474	0.306	1.32e-64	3	CST7
3.65e-65	-0.993246	0.171	0.375	1.22e-60	3	IFI6
4.74e-64	0.792415	0.344	0.19	1.59e-59	3	CD8A
1.77e-60	0.511569	0.815	0.7	5.95e-56	3	ZFP36L2
2.33e-59	-0.98878	0.105	0.287	7.82e-55	3	IFI44L
4.37e-59	-0.71062	0.71	0.803	1.47e-54	3	GAPDH
7.72e-59	-0.76194	0.176	0.382	2.59e-54	3	BST2
8.95e-57	-0.621922	0.316	0.535	3e-52	3	DYNLL1
5.05e-56	0.618388	0.794	0.676	1.69e-51	3	TXNIP
9.59e-54	0.668173	0.551	0.424	3.22e-49	3	PPP2R5C
1.68e-52	-0.69086	0.221	0.421	5.65e-48	3	TPI1
4.99e-51	-0.909915	0.326	0.501	1.67e-46	3	LTB
3.03e-50	-0.778731	0.143	0.318	1.01e-45	3	PKM
1.01e-48	0.865878	0.303	0.181	3.37e-44	3	TSPYL2
1.22e-47	-1.81586	0.175	0.325	4.1e-43	3	GNLY
1.93e-47	-0.543822	0.379	0.578	6.47e-43	3	S100A11
3.25e-47	-0.955086	0.135	0.297	1.09e-42	3	TUBB
6.04e-47	-0.634442	0.23	0.417	2.03e-42	3	PRDX1
1.37e-44	0.58811	0.441	0.304	4.58e-40	3	DUSP2
2.07e-44	-0.717397	0.306	0.483	6.93e-40	3	H2AFZ
3.68e-43	-0.634575	0.137	0.299	1.24e-38	3	RANBP1
4.72e-42	-0.537935	0.212	0.395	1.58e-37	3	GNG5
2.56e-41	-0.655028	0.141	0.3	8.59e-37	3	HSPD1
6.03e-41	-0.549509	0.247	0.428	2.02e-36	3	RAN
6.65e-41	-0.607095	0.229	0.402	2.23e-36	3	ENO1
8.54e-41	-0.537552	0.46	0.632	2.86e-36	3	HSPA8
2.6e-40	-0.687581	0.269	0.436	8.73e-36	3	CD7
1.03e-38	-1.20807	0.215	0.369	3.44e-34	3	HSPA1A
1.36e-38	-0.629101	0.22	0.382	4.55e-34	3	CD63
1.39e-35	-0.584425	0.153	0.3	4.65e-31	3	STAT1
4.57e-35	-1.01332	0.238	0.382	1.53e-30	3	TUBA1B
1.57e-32	-0.568026	0.333	0.49	5.27e-28	3	LY6E
1.92e-32	-1.14865	0.155	0.286	6.44e-28	3	HSPA1B
3.15e-32	-1.23024	0.143	0.263	1.06e-27	3	GZMB
6.99e-32	-0.508018	0.19	0.341	2.34e-27	3	COX5A
4.45e-25	-0.504616	0.285	0.426	1.49e-20	3	HSPE1
8.76e-22	-0.576409	0.327	0.45	2.94e-17	3	HMGN2
7e-19	0.629044	0.29	0.221	2.35e-14	3	PIK3R1
2.53e-17	0.583358	0.32	0.252	8.49e-13	3	NR4A2
6.18e-16	0.580933	0.284	0.221	2.07e-11	3	CEMIP2
9.96e-16	0.528062	0.312	0.25	3.34e-11	3	AC058791.1
5.97e-14	0.522276	0.324	0.273	2e-09	3	TUBA4A
3.58e-13	-0.632097	0.213	0.296	1.2e-08	3	HMGB2
1.9e-11	0.535722	0.338	0.293	6.37e-07	3	RNF19A
p_val	avg_log2FC	pct.1	pct.2	p_val_adj	cluster	gene
2.96e-20	-2.26239	0.308	0.186	9.94e-16	4	IGLC2
6.07e-138	-2.00436	0.212	0.473	2.04e-133	4	IL7R
2.24e-235	-1.81057	0.43	0.713	7.52e-231	4	TXNIP
2.66e-24	-1.80832	0.252	0.141	8.92e-20	4	IGLC3
4.48e-139	-1.54498	0.528	0.683	1.5e-134	4	JUNB
1.93e-25	-1.345	0.328	0.192	6.47e-21	4	IGHG1
5.97e-82	-1.33775	0.318	0.501	2e-77	4	LTB
2.19e-262	-1.26581	0.825	0.907	7.35e-258	4	BTG1
2.8e-61	-1.14916	0.489	0.563	9.4e-57	4	DUSP1
0	-1.12551	0.998	1	0	4	MALAT1
3.95e-106	-1.1094	0.632	0.719	1.32e-101	4	ZFP36L2
0	-1.08239	0.995	0.999	0	4	RPS27
4.2e-110	-1.08209	0.637	0.725	1.41e-105	4	TSC22D3
3.79e-47	-1.04849	0.49	0.562	1.27e-42	4	FOS
2.2e-80	-0.997225	0.639	0.709	7.38e-76	4	CXCR4
0	-0.973052	0.979	0.992	0	4	RPL34
0	-0.963043	0.961	0.983	0	4	RPL30
5e-20	-0.955037	0.194	0.262	1.68e-15	4	BTG2
1.22e-08	-0.952933	0.322	0.335	0.000409785	4	ZFP36
7.76e-44	-0.926133	0.563	0.6	2.6e-39	4	CD69
5.35e-42	-0.89947	0.355	0.438	1.79e-37	4	PNRC1
8.97e-11	-0.874689	0.294	0.319	3.01e-06	4	DUSP2
4.68e-211	-0.84553	0.985	0.983	1.57e-206	4	RPS29
4.41e-172	-0.842677	0.965	0.98	1.48e-167	4	TPT1
3.53e-26	-0.838986	0.164	0.251	1.18e-21	4	PIK3IP1
1.81e-192	-0.812575	0.916	0.946	6.06e-188	4	RPL9
6.04e-252	-0.812276	0.985	0.995	2.03e-247	4	RPS12
4.44e-16	-0.811334	0.203	0.271	1.49e-11	4	GZMK
3.99e-28	-0.797635	0.371	0.412	1.34e-23	4	CD37
2.7e-137	-0.785531	0.94	0.949	9.07e-133	4	MT-ND2
2.25e-16	-0.776987	0.365	0.392	7.55e-12	4	FOSB
3.74e-113	-0.767171	0.796	0.816	1.25e-108	4	DDX5
4.59e-293	-0.764707	0.984	0.993	1.54e-288	4	RPS28
4.55e-21	-0.763311	0.362	0.388	1.53e-16	4	NOP53
4.63e-12	-0.761322	0.366	0.385	1.55e-07	4	ANXA1
1.76e-229	-0.741981	0.98	0.99	5.89e-225	4	RPS27A
4.87e-259	-0.739866	0.99	0.996	1.63e-254	4	RPL39
7.98e-203	-0.721297	0.955	0.967	2.68e-198	4	RPL35A
3.29e-251	-0.711839	0.994	0.997	1.1e-246	4	RPL13
7.08e-120	-0.700333	0.944	0.978	2.37e-115	4	MT-ND3
1.42e-36	-0.696774	0.589	0.586	4.75e-32	4	RPS10
2.59e-14	-0.694906	0.354	0.366	8.7e-10	4	CD48
4.76e-275	-0.688719	0.995	0.997	1.6e-270	4	RPL10
2.72e-07	-0.68861	0.26	0.277	0.00912199	4	AC020916.1
2.92e-220	-0.671338	0.988	0.992	9.8e-216	4	RPS14
3.78e-08	-0.667919	0.518	0.461	0.00126769	4	RPL36A
2.25e-188	-0.666871	0.987	0.992	7.53e-184	4	EEF1A1
1.29e-25	-0.66134	0.581	0.543	4.33e-21	4	PABPC1
5.72e-61	-0.652251	0.818	0.789	1.92e-56	4	RPL38
3.88e-128	-0.634691	0.954	0.948	1.3e-123	4	RPS25
1.93e-116	-0.632085	0.956	0.969	6.46e-112	4	RPS3A
5.87e-08	-0.628833	0.246	0.268	0.00196761	4	YPEL5
1.85e-07	-0.623116	0.24	0.256	0.0062206	4	PDCD4
5.81e-10	-0.622965	0.687	0.616	1.95e-05	4	JUN
5.61e-12	-0.622702	0.456	0.434	1.88e-07	4	PPP2R5C
1.17e-121	-0.611911	0.956	0.959	3.93e-117	4	RPL3
8.91e-267	-0.610267	0.996	0.998	2.99e-262	4	RPL41
2.23e-11	-0.597752	0.456	0.429	7.48e-07	4	N4BP2L2
6.18e-47	-0.581523	0.766	0.715	2.07e-42	4	TOMM7
8.98e-08	-0.580403	0.253	0.274	0.0030133	4	SNHG8
9.35e-111	-0.579192	0.989	0.981	3.13e-106	4	RPLP2
8.52e-142	-0.571095	0.975	0.985	2.86e-137	4	RPL11
5.64e-99	-0.570769	0.929	0.933	1.89e-94	4	RPS13
1.22e-117	-0.567528	0.948	0.956	4.1e-113	4	RPL26
4.19e-131	-0.561239	0.986	0.989	1.4e-126	4	RPL32
5.08e-181	-0.553851	0.992	0.994	1.7e-176	4	RPS15A
4.38e-110	-0.536807	0.967	0.97	1.47e-105	4	RPS23
2.39e-11	-0.530246	0.543	0.487	8.03e-07	4	SARAF
8.7e-59	-0.529317	0.969	0.962	2.92e-54	4	RPL13A
1.1e-08	-0.524875	0.591	0.526	0.000368749	4	JUND
1.19e-07	-0.516134	0.451	0.419	0.00399078	4	CYTIP
5.66e-49	-0.510385	0.799	0.753	1.9e-44	4	PFDN5
9.25e-12	-0.510072	0.778	0.693	3.1e-07	4	RPL31
1.23e-63	-0.509465	0.962	0.95	4.12e-59	4	RPS6
1.27e-101	0.500365	0.707	0.375	4.25e-97	4	NDUFB2
1.35e-151	0.500725	0.275	0.076	4.52e-147	4	MRPL27
3.49e-148	0.502396	0.396	0.136	1.17e-143	4	HSBP1
9.6e-125	0.50263	0.316	0.107	3.22e-120	4	HMGA1
3.44e-151	0.504983	0.317	0.095	1.15e-146	4	XPO1
4.12e-97	0.505913	0.763	0.467	1.38e-92	4	ISG15
4.23e-94	0.506207	0.751	0.428	1.42e-89	4	UQCRH
1.56e-104	0.506581	0.542	0.259	5.25e-100	4	HSPD1
1.42e-100	0.507027	0.565	0.271	4.76e-96	4	NDUFB1
2.29e-114	0.507718	0.396	0.156	7.67e-110	4	SLIRP
1.79e-138	0.507926	0.38	0.133	6e-134	4	CCT6A
3.57e-134	0.50842	0.257	0.074	1.2e-129	4	HINT2
5.9e-92	0.508537	0.551	0.275	1.98e-87	4	RBPJ
7.68e-138	0.508781	0.334	0.109	2.57e-133	4	PRKDC
2.19e-161	0.50952	0.287	0.078	7.35e-157	4	GGCT
6.04e-124	0.509885	0.561	0.245	2.03e-119	4	SF3B6
7.04e-124	0.510108	0.345	0.122	2.36e-119	4	NDUFB3
1.84e-98	0.511816	0.685	0.359	6.17e-94	4	COX7B
1.3e-153	0.512136	0.363	0.116	4.35e-149	4	NUDT5
1.53e-135	0.512245	0.383	0.136	5.13e-131	4	RBM17
5.65e-95	0.513032	0.659	0.35	1.89e-90	4	SLC25A3
1.02e-130	0.517786	0.451	0.175	3.43e-126	4	NUDC
1.2e-133	0.518187	0.38	0.134	4.02e-129	4	GBP1
1.65e-97	0.518761	0.644	0.333	5.54e-93	4	PCBP2
2.02e-109	0.521705	0.656	0.323	6.79e-105	4	PSMB1
2.06e-127	0.522097	0.512	0.211	6.93e-123	4	AURKAIP1
1.59e-163	0.524314	0.278	0.073	5.34e-159	4	HPRT1
9.87e-135	0.525199	0.425	0.159	3.31e-130	4	NDUFAB1
4.82e-146	0.528703	0.469	0.175	1.62e-141	4	THRAP3
2.4e-116	0.529655	0.471	0.199	8.05e-112	4	CCT3
3.35e-128	0.531101	0.44	0.172	1.12e-123	4	PSMA3
1.5e-131	0.531596	0.508	0.207	5.03e-127	4	NDUFA2
5.69e-144	0.534114	0.341	0.111	1.91e-139	4	MDH1
1.91e-115	0.534453	0.483	0.207	6.4e-111	4	HP1BP3
1.48e-76	0.534518	0.252	0.099	4.96e-72	4	HLA-DQA1
3.87e-167	0.53577	0.313	0.088	1.3e-162	4	RBBP7
4.26e-129	0.536422	0.442	0.173	1.43e-124	4	YWHAE
1.82e-116	0.537035	0.327	0.117	6.09e-112	4	NUCB2
6.14e-98	0.537272	0.512	0.24	2.06e-93	4	EIF5A
2.97e-172	0.537789	0.344	0.101	9.96e-168	4	PSMD14
4.74e-102	0.538422	0.659	0.341	1.59e-97	4	RPS27L
9.53e-151	0.539944	0.34	0.107	3.2e-146	4	SMS
1.28e-103	0.541438	0.694	0.367	4.3e-99	4	PTGES3
1.66e-141	0.541528	0.509	0.202	5.58e-137	4	NDUFA12
5.35e-170	0.543406	0.298	0.08	1.8e-165	4	NUDT21
5.81e-140	0.543684	0.428	0.157	1.95e-135	4	WDR1
1.6e-111	0.54369	0.646	0.314	5.37e-107	4	NDUFB11
2.94e-100	0.545164	0.765	0.446	9.85e-96	4	LY6E
3.34e-153	0.545737	0.426	0.15	1.12e-148	4	PSMD7
6.03e-156	0.545801	0.323	0.097	2.02e-151	4	BAZ1B
1.99e-116	0.546676	0.539	0.241	6.67e-112	4	XRCC5
8.6e-112	0.548051	0.591	0.281	2.88e-107	4	CAP1
1.84e-154	0.54985	0.438	0.155	6.18e-150	4	SNRPC
3.16e-136	0.550283	0.545	0.227	1.06e-131	4	UBE2L3
7.68e-141	0.550393	0.446	0.167	2.58e-136	4	CCT8
4.38e-109	0.551274	0.669	0.334	1.47e-104	4	COX6A1
6.29e-149	0.556286	0.334	0.105	2.11e-144	4	MTHFD2
8.84e-134	0.556779	0.542	0.227	2.96e-129	4	EIF2S2
8.75e-107	0.557749	0.665	0.341	2.94e-102	4	PCBP1
9.6e-158	0.559097	0.435	0.152	3.22e-153	4	GTF3C6
1.08e-104	0.561504	0.53	0.254	3.62e-100	4	MX1
2.42e-118	0.562046	0.906	0.648	8.13e-114	4	ATP5MG
9.58e-156	0.565275	0.311	0.092	3.21e-151	4	SUZ12
7.56e-149	0.566595	0.404	0.141	2.54e-144	4	ADRM1
1.82e-146	0.567765	0.441	0.162	6.09e-142	4	PARP1
2.01e-114	0.568321	0.831	0.493	6.74e-110	4	COX6C
1.16e-137	0.569098	0.568	0.24	3.88e-133	4	PSMD8
2.47e-165	0.571982	0.375	0.119	8.27e-161	4	RNASEH2B
5.49e-189	0.572291	0.254	0.057	1.84e-184	4	CDC25B
2.41e-176	0.574908	0.35	0.102	8.07e-172	4	SNRPA1
5.89e-110	0.576796	0.755	0.428	1.97e-105	4	HNRNPC
5.79e-157	0.577694	0.433	0.151	1.94e-152	4	PSIP1
6.56e-114	0.578672	0.748	0.415	2.2e-109	4	IFI16
1.36e-131	0.579872	0.463	0.185	4.56e-127	4	HMGN3
2.28e-131	0.580193	0.588	0.261	7.65e-127	4	HNRNPM
1.97e-224	0.581039	0.254	0.049	6.6e-220	4	YEATS4
1.23e-123	0.582851	0.645	0.306	4.12e-119	4	ATP5MF
9.38e-141	0.583965	0.403	0.146	3.15e-136	4	CDK2AP2
5.16e-193	0.584228	0.27	0.062	1.73e-188	4	MZT1
7.79e-181	0.590661	0.32	0.087	2.61e-176	4	HAT1
4.69e-112	0.590717	0.808	0.485	1.57e-107	4	DYNLL1
2.85e-159	0.595466	0.505	0.191	9.56e-155	4	XRCC6
1.06e-173	0.596114	0.323	0.091	3.56e-169	4	MIS18BP1
3.22e-150	0.596573	0.436	0.158	1.08e-145	4	DCTN3
3.38e-133	0.601129	0.534	0.228	1.13e-128	4	ATP5F1B
2.33e-141	0.602093	0.947	0.746	7.82e-137	4	H3F3A
6.14e-191	0.604622	0.297	0.074	2.06e-186	4	ZDHHC12
1.27e-150	0.609336	0.394	0.136	4.25e-146	4	NOP56
4.52e-163	0.612292	0.407	0.136	1.51e-158	4	RHEB
3.14e-142	0.612539	0.639	0.288	1.05e-137	4	CYTOR
2.93e-171	0.612728	0.458	0.159	9.83e-167	4	RALY
1.89e-173	0.613232	0.348	0.103	6.34e-169	4	UQCC2
1.81e-174	0.613274	0.368	0.113	6.08e-170	4	FDPS
1.02e-149	0.614508	0.507	0.2	3.42e-145	4	VDAC1
1.08e-136	0.615594	0.664	0.306	3.62e-132	4	SEM1
2.35e-186	0.619134	0.382	0.114	7.87e-182	4	CCT5
6.4e-195	0.622062	0.412	0.126	2.15e-190	4	VDAC3
1.97e-89	0.623381	0.552	0.287	6.61e-85	4	MIF
2.17e-119	0.623819	0.747	0.412	7.26e-115	4	NAP1L1
5.58e-120	0.624543	0.677	0.348	1.87e-115	4	SERBP1
1.12e-141	0.626176	0.582	0.252	3.74e-137	4	MZT2A
4.68e-168	0.628591	0.502	0.184	1.57e-163	4	VPS29
4.19e-141	0.629698	0.697	0.339	1.41e-136	4	DBI
1.23e-174	0.630454	0.439	0.148	4.13e-170	4	NONO
3e-174	0.63142	0.484	0.171	1.01e-169	4	AP2S1
7.97e-132	0.632011	0.716	0.358	2.67e-127	4	ATP5IF1
2.64e-214	0.634582	0.325	0.08	8.85e-210	4	EBP
1.76e-189	0.636175	0.365	0.105	5.89e-185	4	LBR
3.47e-200	0.636522	0.355	0.097	1.17e-195	4	SUPT16H
3.08e-214	0.636564	0.297	0.068	1.03e-209	4	SSRP1
1.19e-136	0.637647	0.894	0.598	4e-132	4	SUB1
3.36e-163	0.638307	0.497	0.186	1.13e-158	4	PSMB6
6.73e-128	0.642708	0.785	0.457	2.26e-123	4	TPM3
1.96e-206	0.643235	0.337	0.087	6.56e-202	4	PRDX3
1.36e-137	0.643493	0.705	0.345	4.55e-133	4	ATP5PF
5.22e-210	0.645556	0.251	0.051	1.75e-205	4	CKAP2
9.4e-134	0.646377	0.851	0.551	3.15e-129	4	SUMO2
9.6e-112	0.651324	0.681	0.371	3.22e-107	4	PRDX1
4.3e-162	0.653684	0.607	0.251	1.44e-157	4	BLOC1S1
7.65e-169	0.654602	0.539	0.205	2.57e-164	4	CLTA
2.27e-177	0.656133	0.481	0.169	7.61e-173	4	BANF1
1.38e-168	0.656585	0.504	0.187	4.64e-164	4	CACYBP
2.31e-172	0.657991	0.508	0.187	7.74e-168	4	NDUFA6
2.47e-133	0.660813	0.812	0.479	8.29e-129	4	SRSF3
7.13e-212	0.662956	0.29	0.066	2.39e-207	4	MAD2L2
1.05e-219	0.66408	0.418	0.119	3.51e-215	4	RNASEH2C
2.47e-176	0.665972	0.464	0.161	8.28e-172	4	GSTO1
1.67e-176	0.667671	0.552	0.21	5.6e-172	4	BUB3
1.59e-175	0.668474	0.59	0.231	5.32e-171	4	CBX3
2.12e-135	0.672458	0.778	0.451	7.12e-131	4	LDHA
4.03e-190	0.673014	0.422	0.133	1.35e-185	4	ILF2
8.6e-152	0.673831	0.659	0.303	2.88e-147	4	PSMB8
1.5e-175	0.674322	0.426	0.143	5.03e-171	4	PDCD5
1.1e-102	0.676557	0.709	0.413	3.7e-98	4	NCL
1.21e-177	0.676899	0.507	0.185	4.06e-173	4	PPM1G
5.32e-146	0.677202	0.763	0.39	1.79e-141	4	RHOA
1.55e-182	0.67822	0.478	0.166	5.18e-178	4	NAA38
5.52e-155	0.68204	0.689	0.313	1.85e-150	4	UQCRQ
5.08e-172	0.683041	0.521	0.195	1.7e-167	4	SRP9
3.48e-151	0.684755	0.553	0.231	1.17e-146	4	ANXA2
2.83e-171	0.688593	0.615	0.25	9.47e-167	4	NDUFS6
2.16e-141	0.689949	0.606	0.274	7.26e-137	4	TXN
1.53e-208	0.691789	0.48	0.154	5.12e-204	4	LSM2
2.09e-179	0.692462	0.532	0.196	7.01e-175	4	PDIA6
5.13e-228	0.694764	0.339	0.082	1.72e-223	4	CBX5
8.42e-202	0.69711	0.508	0.172	2.82e-197	4	PSMB2
6.64e-214	0.698775	0.487	0.156	2.23e-209	4	TXNDC17
3.59e-223	0.701171	0.317	0.074	1.2e-218	4	FAM111A
2.52e-198	0.702973	0.967	0.753	8.46e-194	4	MYL6
6.81e-256	0.704534	0.281	0.053	2.28e-251	4	SAE1
2.75e-163	0.708071	0.55	0.218	9.23e-159	4	COX17
2.04e-157	0.708968	0.62	0.269	6.84e-153	4	HNRNPF
5.67e-156	0.71188	0.811	0.451	1.9e-151	4	HMGN1
1.43e-173	0.713433	0.568	0.226	4.81e-169	4	YWHAQ
2.96e-152	0.714217	0.746	0.382	9.92e-148	4	PARK7
3.94e-208	0.716123	0.527	0.179	1.32e-203	4	HNRNPR
5.45e-161	0.718041	0.66	0.297	1.83e-156	4	HLA-DPA1
1.34e-164	0.719123	0.844	0.489	4.49e-160	4	PSMA7
1.82e-156	0.71917	0.767	0.396	6.09e-152	4	PSME2
1.64e-198	0.720161	0.515	0.18	5.51e-194	4	TPM4
3.34e-213	0.724637	0.477	0.152	1.12e-208	4	TALDO1
9.18e-204	0.725515	0.428	0.132	3.08e-199	4	LSM4
1.26e-134	0.726087	0.853	0.507	4.21e-130	4	CD74
1.98e-272	0.726961	0.278	0.05	6.63e-268	4	SNRNP25
2.8e-211	0.734651	0.331	0.084	9.38e-207	4	NME1
2.35e-146	0.743134	0.731	0.386	7.89e-142	4	SET
2.06e-167	0.747664	0.882	0.565	6.92e-163	4	HNRNPA2B1
1.38e-217	0.749422	0.454	0.138	4.64e-213	4	HSPB11
1.42e-197	0.749936	0.528	0.188	4.78e-193	4	SRSF10
1.4e-38	0.750589	0.524	0.382	4.68e-34	4	GZMA
1.64e-170	0.755848	0.775	0.389	5.5e-166	4	HNRNPA3
4.19e-190	0.758371	0.59	0.231	1.41e-185	4	PA2G4
0	0.766481	0.268	0.036	0	4	RRM1
2.02e-191	0.768647	0.902	0.601	6.78e-187	4	ARPC2
9.97e-176	0.768721	0.737	0.353	3.34e-171	4	POMP
1.22e-176	0.778763	0.927	0.702	4.08e-172	4	VIM
9.6e-240	0.780866	0.389	0.102	3.22e-235	4	CENPX
1.29e-188	0.782098	0.745	0.34	4.31e-184	4	GNG5
1.19e-264	0.784072	0.403	0.101	3.98e-260	4	PSMC3
1.35e-199	0.789304	0.622	0.245	4.54e-195	4	HNRNPD
6.35e-160	0.789638	0.683	0.323	2.13e-155	4	IFI6
1.28e-188	0.792307	0.631	0.261	4.29e-184	4	PPP1CA
8.64e-190	0.793009	0.878	0.536	2.9e-185	4	CHCHD2
1.17e-235	0.799964	0.585	0.199	3.93e-231	4	LSM3
1.29e-221	0.802296	0.575	0.203	4.34e-217	4	MRPL51
1.3e-201	0.802729	0.609	0.237	4.37e-197	4	SNRPE
0	0.803016	0.312	0.054	0	4	ITGB3BP
7.28e-232	0.812167	0.486	0.151	2.44e-227	4	CCDC167
5.2e-185	0.813909	0.849	0.474	1.74e-180	4	PSMB9
0	0.814491	0.294	0.047	0	4	TACC3
4.82e-219	0.814975	0.7	0.289	1.62e-214	4	COX5A
2.74e-260	0.815059	0.263	0.047	9.18e-256	4	MCM5
5.01e-203	0.816931	0.621	0.244	1.68e-198	4	SNRPF
9.24e-198	0.817654	0.756	0.347	3.1e-193	4	RBX1
2.57e-206	0.819012	0.688	0.29	8.62e-202	4	PSMB3
2.75e-224	0.82329	0.634	0.236	9.22e-220	4	SNRPD3
3.78e-288	0.824267	0.354	0.075	1.27e-283	4	USP1
5.31e-204	0.82571	0.619	0.244	1.78e-199	4	ERH
2.08e-182	0.826605	0.902	0.585	6.96e-178	4	CORO1A
0	0.833559	0.253	0.026	0	4	DHFR
5.32e-199	0.834729	0.716	0.319	1.78e-194	4	ARPC5
6.37e-196	0.837548	0.793	0.402	2.14e-191	4	MZT2B
2.07e-258	0.837954	0.977	0.854	6.94e-254	4	ACTG1
6.68e-263	0.839475	0.372	0.088	2.24e-258	4	H2AFX
3.97e-100	0.840167	0.35	0.144	1.33e-95	4	IFNG
1.52e-255	0.842686	0.423	0.113	5.09e-251	4	SLBP
0	0.845743	0.292	0.038	0	4	CENPK
0	0.846867	0.284	0.036	0	4	GMNN
2.45e-279	0.846876	0.413	0.101	8.21e-275	4	SMC1A
3.55e-288	0.850798	0.966	0.768	1.19e-283	4	CFL1
0	0.851205	0.999	0.988	0	4	PTMA
6.16e-223	0.86058	0.639	0.245	2.07e-218	4	PSMA4
0	0.862683	0.253	0.021	0	4	FEN1
1.41e-289	0.862696	0.488	0.131	4.72e-285	4	YWHAH
2.85e-218	0.867161	0.732	0.326	9.57e-214	4	ATP5MC3
2.04e-194	0.870546	0.807	0.451	6.83e-190	4	YBX1
3.27e-269	0.879321	0.539	0.165	1.1e-264	4	H2AFY
0	0.883593	0.267	0.025	0	4	CCDC34
1.45e-280	0.886946	0.394	0.093	4.87e-276	4	MT1E
8.48e-244	0.889374	0.503	0.157	2.85e-239	4	C12orf75
0	0.893387	0.4	0.082	0	4	DDX39A
1.85e-235	0.894811	0.512	0.167	6.2e-231	4	IDH2
2.42e-279	0.900303	0.48	0.132	8.12e-275	4	SMC3
0	0.903051	0.321	0.043	0	4	LMNB1
2.56e-258	0.915164	0.591	0.198	8.57e-254	4	ANAPC11
0	0.917358	0.258	0.019	0	4	SGO2
3.69e-252	0.919457	0.531	0.17	1.24e-247	4	ANXA5
0	0.922664	0.283	0.026	0	4	NDC80
1.25e-214	0.942305	0.815	0.431	4.2e-210	4	COTL1
5.84e-248	0.951242	0.77	0.335	1.96e-243	4	COX8A
9.84e-186	0.952285	0.858	0.508	3.3e-181	4	CALM2
5.65e-111	0.961936	0.472	0.23	1.9e-106	4	GZMB
1.98e-270	0.96417	0.55	0.173	6.65e-266	4	RAD21
3.12e-260	0.964241	0.725	0.298	1.05e-255	4	HLA-DRA
1.98e-216	0.964586	0.726	0.351	6.63e-212	4	ENO1
1.01e-260	0.965456	0.721	0.294	3.4e-256	4	SNRPB
1.25e-177	0.972725	0.632	0.281	4.18e-173	4	CRIP1
0	0.973329	0.476	0.12	0	4	DNMT1
0	0.979219	0.279	0.015	0	4	CEP55
0	0.985494	0.27	0.013	0	4	KIF11
3.15e-215	0.986008	0.696	0.301	1.06e-210	4	HLA-DRB1
6.13e-259	0.988004	0.882	0.529	2.05e-254	4	PPIA
0	0.989541	0.343	0.045	0	4	KIF22
0	1.00152	0.393	0.064	0	4	DNAJC9
0	1.00154	0.254	0.009	0	4	ASF1B
0	1.00505	0.263	0.013	0	4	NUF2
0	1.00818	0.259	0.01	0	4	CDCA8
3.85e-300	1.02521	0.549	0.163	1.29e-295	4	HNRNPAB
0	1.02608	0.362	0.06	0	4	MCM3
0	1.02633	0.392	0.059	0	4	PHF19
0	1.02659	0.383	0.061	0	4	EZH2
2.18e-233	1.02725	0.652	0.267	7.3e-229	4	PKM
0	1.03217	0.618	0.191	0	4	LSM5
4.53e-274	1.03679	0.602	0.206	1.52e-269	4	PGAM1
0	1.03933	0.403	0.082	0	4	TUBA1C
1.7e-300	1.04177	0.595	0.188	5.69e-296	4	SIVA1
0	1.04661	0.256	0.016	0	4	CENPE
3.14e-292	1.04807	0.601	0.197	1.05e-287	4	NASP
0	1.04872	0.364	0.054	0	4	TMEM106C
0	1.05004	0.449	0.086	0	4	SKA2
2.35e-282	1.05314	0.636	0.224	7.88e-278	4	SLC25A5
0	1.05576	0.507	0.114	0	4	CARHSP1
2.26e-296	1.06139	0.77	0.318	7.57e-292	4	SNRPG
1.1e-252	1.06612	0.655	0.258	3.7e-248	4	UBE2S
0	1.07765	0.335	0.045	0	4	HELLS
1.63e-299	1.07835	0.716	0.271	5.46e-295	4	CALM3
0	1.09241	0.263	0.013	0	4	HMMR
5.35e-273	1.09402	0.907	0.529	1.79e-268	4	MT2A
0	1.09676	0.354	0.049	0	4	ATAD2
0	1.09752	0.282	0.014	0	4	KNL1
0	1.10281	0.292	0.013	0	4	CCNA2
0	1.10372	0.349	0.039	0	4	MCM7
8.79e-148	1.1038	0.684	0.376	2.95e-143	4	LGALS1
4.81e-201	1.10706	0.499	0.179	1.61e-196	4	ARL6IP1
0	1.10965	0.391	0.048	0	4	DTYMK
1.5e-278	1.11706	0.62	0.219	5.04e-274	4	TUBB4B
0	1.11792	0.294	0.012	0	4	AURKB
8.91e-305	1.13994	0.81	0.362	2.99e-300	4	TPI1
0	1.14055	0.973	0.7	0	4	PFN1
0	1.14239	0.999	0.968	0	4	ACTB
0	1.14249	0.409	0.073	0	4	KIF20B
0	1.15187	0.266	0.018	0	4	CCNB1
0	1.16857	0.523	0.095	0	4	NUDT1
0	1.17133	0.682	0.223	0	4	SNRPD1
0	1.17916	0.678	0.246	0	4	JPT1
0	1.18894	0.764	0.288	0	4	NUCKS1
0	1.19658	0.264	0.015	0	4	CDC20
0	1.20306	0.593	0.157	0	4	ANP32E
0	1.20634	0.992	0.775	0	4	GAPDH
0	1.20692	0.765	0.29	0	4	ANP32B
0	1.21186	0.307	0.017	0	4	TK1
1.97e-122	1.21308	0.282	0.096	6.61e-118	4	CCL3
0	1.22315	0.377	0.028	0	4	CENPW
0	1.22363	0.591	0.136	0	4	RPA3
0	1.2239	0.831	0.369	0	4	RAN
0	1.23364	0.281	0.012	0	4	DLGAP5
0	1.2507	0.321	0.013	0	4	GTSE1
0	1.25147	0.386	0.037	0	4	CENPM
0	1.25715	0.384	0.025	0	4	UBE2T
0	1.26323	0.433	0.087	0	4	KPNA2
0	1.26968	0.314	0.015	0	4	CCNB2
0	1.2875	0.351	0.02	0	4	CLSPN
0	1.29378	0.364	0.019	0	4	ZWINT
2.19e-206	1.31812	0.384	0.115	7.34e-202	4	CXCL13
0	1.31844	0.435	0.042	0	4	MAD2L1
0	1.31889	0.366	0.024	0	4	CDKN3
0	1.37209	0.584	0.112	0	4	TMPO
0	1.3886	0.763	0.238	0	4	DEK
0	1.41313	0.732	0.239	0	4	RANBP1
0	1.44295	0.48	0.042	0	4	SMC2
0	1.44427	0.79	0.258	0	4	H2AFV
0	1.45714	0.377	0.017	0	4	CDK1
0	1.47857	0.382	0.022	0	4	TPX2
0	1.48536	0.564	0.122	0	4	CKS2
0	1.49976	0.637	0.169	0	4	FABP5
0	1.5973	0.598	0.107	0	4	SMC4
0	1.65968	0.411	0.02	0	4	RRM2
0	1.66428	0.44	0.023	0	4	BIRC5
0	1.7524	0.983	0.694	0	4	HMGB1
0	1.76954	0.646	0.136	0	4	PTTG1
0	1.8174	0.685	0.157	0	4	DUT
0	1.84614	0.564	0.06	0	4	CKS1B
0	1.87178	0.554	0.077	0	4	PCNA
0	1.88359	0.418	0.02	0	4	ASPM
0	1.97358	0.945	0.419	0	4	H2AFZ
0	2.07415	0.554	0.037	0	4	NUSAP1
0	2.11073	0.582	0.03	0	4	TYMS
0	2.13289	0.934	0.389	0	4	HMGN2
0	2.20657	0.57	0.027	0	4	MKI67
0	2.20674	0.52	0.035	0	4	CENPF
0	2.35607	0.537	0.024	0	4	TOP2A
0	2.36368	0.634	0.036	0	4	PCLAF
0	2.40875	0.523	0.022	0	4	UBE2C
0	2.55769	0.865	0.223	0	4	TUBB
0	2.82481	0.901	0.227	0	4	HMGB2
0	2.86586	0.692	0.182	0	4	HIST1H4C
0	2.93629	0.948	0.31	0	4	TUBA1B
0	3.35815	0.925	0.122	0	4	STMN1
0	3.06796	0.673	0.105	0	5	TNFRSF4
0	2.23517	0.447	0.034	0	5	IL2RA
0	2.08963	0.658	0.168	0	5	TNFRSF18
0	2.0183	0.433	0.019	0	5	FOXP3
0	1.9827	0.452	0.062	0	5	LINC01943
0	1.87492	0.604	0.187	0	5	BATF
0	1.73741	0.509	0.119	0	5	CTLA4
0	1.61669	0.457	0.121	0	5	ICOS
0	1.50849	0.261	0.032	0	5	LAIR2
0	1.50326	0.586	0.195	0	5	TIGIT
0	1.49666	0.309	0.048	0	5	RTKN2
0	1.41852	0.952	0.714	0	5	IL32
0	1.37407	0.958	0.757	0	5	S100A4
0	-3.0984	0.134	0.626	0	5	CCL5
2.59e-287	1.51304	0.809	0.478	8.7e-283	5	SAT1
1.58e-283	1.5157	0.814	0.453	5.29e-279	5	LTB
3.47e-278	1.52308	0.484	0.158	1.16e-273	5	TNFRSF1B
1.23e-274	1.43773	0.545	0.198	4.13e-270	5	CARD16
1.35e-259	1.40089	0.337	0.079	4.54e-255	5	TNFRSF9
6.53e-242	0.796819	0.991	0.946	2.19e-237	5	HLA-A
5.58e-226	1.24036	0.304	0.073	1.87e-221	5	TBC1D4
6.34e-218	1.24599	0.561	0.236	2.13e-213	5	CD27
8e-215	1.18583	0.275	0.063	2.68e-210	5	IKZF2
3.63e-208	0.516104	1	0.999	1.22e-203	5	B2M
5.27e-199	1.30726	0.377	0.123	1.77e-194	5	MIR4435-2HG
1.08e-194	1.32756	0.516	0.227	3.61e-190	5	TYMP
3.86e-193	-2.6195	0.071	0.439	1.29e-188	5	NKG7
2.01e-190	1.13066	0.529	0.222	6.73e-186	5	SPOCK2
1.29e-189	-2.68064	0.06	0.427	4.34e-185	5	GZMA
9.08e-179	-1.32005	0.411	0.739	3.05e-174	5	ZFP36L2
4.3e-177	1.32335	0.485	0.203	1.44e-172	5	PMAIP1
2.64e-176	1.1664	0.509	0.218	8.86e-172	5	ARID5B
9.37e-162	-0.689497	0.953	0.985	3.14e-157	5	RPLP2
2.54e-158	0.901359	0.829	0.593	8.51e-154	5	TRAC
7.42e-156	1.15654	0.374	0.14	2.49e-151	5	DNPH1
9.43e-154	1.13125	0.302	0.097	3.16e-149	5	SPATS2L
9.72e-153	-1.89221	0.085	0.412	3.26e-148	5	ANXA1
2.6e-147	-0.615115	0.985	0.995	8.71e-143	5	RPS12
4.74e-147	1.21613	0.471	0.222	1.59e-142	5	CTSC
1.35e-145	1.11061	0.395	0.157	4.54e-141	5	CORO1B
4.56e-144	1.16829	0.43	0.187	1.53e-139	5	UGP2
2.15e-143	1.19314	0.286	0.092	7.23e-139	5	GADD45A
9.19e-141	-0.583482	0.978	0.99	3.08e-136	5	RPS27A
2.7e-137	-0.52134	0.999	0.998	9.07e-133	5	RPS27
1.01e-130	-2.83485	0.078	0.365	3.39e-126	5	CCL4
7.57e-130	0.691991	0.914	0.76	2.54e-125	5	MYL6
1.26e-126	-1.27035	0.344	0.621	4.22e-122	5	CD69
1.39e-121	1.09861	0.54	0.306	4.66e-117	5	COX5A
4.22e-117	1.00834	0.38	0.167	1.41e-112	5	GBP2
3.21e-112	-1.66317	0.031	0.282	1.08e-107	5	CTSW
2e-111	-1.35379	0.118	0.388	6.69e-107	5	CLEC2B
1.32e-110	0.920099	0.316	0.124	4.44e-106	5	SH2D2A
1.33e-110	0.940944	0.579	0.337	4.47e-106	5	BIRC3
4.9e-107	0.901415	0.536	0.292	1.64e-102	5	DUSP4
7.83e-107	0.936117	0.278	0.104	2.63e-102	5	PIM2
4.08e-106	-3.54248	0.091	0.333	1.37e-101	5	GNLY
9.99e-106	0.911497	0.295	0.114	3.35e-101	5	GBP5
1.42e-104	0.936882	0.516	0.283	4.77e-100	5	CREM
3.68e-104	0.654292	0.933	0.781	1.23e-99	5	GAPDH
1.18e-103	-0.511953	0.977	0.99	3.96e-99	5	RPS18
1.5e-103	1.05839	0.559	0.337	5.04e-99	5	IFI6
8.63e-103	-2.16514	0.036	0.272	2.89e-98	5	GZMB
1.06e-102	0.946253	0.341	0.149	3.56e-98	5	GLRX
1.18e-101	-0.626762	0.802	0.891	3.97e-97	5	RPS21
1.13e-100	-0.944204	0.492	0.723	3.78e-96	5	CXCR4
1.06e-99	0.687254	0.813	0.618	3.55e-95	5	CD2
1.83e-99	0.793052	0.308	0.122	6.15e-95	5	MAF
2.98e-99	0.981562	0.499	0.283	1e-94	5	PKM
1.84e-97	0.932457	0.298	0.124	6.15e-93	5	NAMPT
1.98e-95	-1.81447	0.055	0.285	6.63e-91	5	GZMK
7.82e-95	0.614286	0.901	0.789	2.62e-90	5	UBC
2.9e-94	0.854176	0.581	0.367	9.74e-90	5	ENO1
2.75e-93	-0.573229	0.963	0.985	9.21e-89	5	RPS29
2.1e-89	0.969473	0.684	0.475	7.05e-85	5	ISG15
2.44e-86	-1.15455	0.131	0.37	8.18e-82	5	ALOX5AP
7.24e-83	0.88749	0.423	0.23	2.43e-78	5	CCND2
1.71e-81	0.748792	0.768	0.562	5.74e-77	5	RGS1
8.17e-81	0.796213	0.44	0.238	2.74e-76	5	PRDM1
9.32e-80	0.775993	0.614	0.422	3.12e-75	5	SOD1
4.73e-79	0.616046	0.798	0.636	1.59e-74	5	OAZ1
2.14e-78	0.791885	0.502	0.303	7.18e-74	5	CYTOR
1.34e-76	0.991367	0.273	0.12	4.48e-72	5	HERC5
8.06e-76	-0.544437	0.951	0.976	2.7e-71	5	MT-CYB
2.05e-74	-0.994946	0.198	0.411	6.88e-70	5	RARRES3
3.77e-73	0.777369	0.308	0.148	1.27e-68	5	ATOX1
2.36e-71	0.750586	0.516	0.331	7.92e-67	5	IL2RG
1.28e-68	0.748357	0.494	0.307	4.31e-64	5	VMP1
2.17e-66	0.699409	0.269	0.122	7.28e-62	5	PBXIP1
7.39e-66	0.726786	0.306	0.152	2.48e-61	5	EFHD2
7.4e-63	-0.878809	0.554	0.7	2.48e-58	5	TXNIP
1.42e-62	0.767562	0.366	0.204	4.76e-58	5	EPSTI1
3.58e-62	0.644641	0.477	0.296	1.2e-57	5	CALM3
8.28e-61	0.542087	0.73	0.564	2.78e-56	5	SUMO2
1.17e-60	-1.46266	0.08	0.253	3.91e-56	5	KLRB1
4.63e-60	0.742596	0.366	0.205	1.55e-55	5	UCP2
1.29e-59	0.620042	0.853	0.743	4.32e-55	5	NEAT1
3.62e-57	0.682028	0.469	0.3	1.21e-52	5	STAT3
1.21e-54	0.696654	0.522	0.355	4.05e-50	5	RPS27L
2.17e-54	0.643689	0.259	0.125	7.28e-50	5	PHLDA1
1.51e-53	0.501291	0.821	0.697	5.08e-49	5	S100A6
3.2e-53	0.630418	0.567	0.401	1.07e-48	5	PARK7
2.78e-52	0.724797	0.286	0.152	9.33e-48	5	BTG3
3.9e-52	0.636546	0.523	0.363	1.31e-47	5	ARL6IP5
6.55e-52	0.589148	0.558	0.384	2.2e-47	5	PRDX1
9.09e-52	-0.777368	0.237	0.411	3.05e-47	5	STK17A
7.09e-51	0.714826	0.311	0.174	2.38e-46	5	TXNDC17
8.19e-51	0.532964	0.589	0.404	2.75e-46	5	CD7
2.04e-50	-0.772746	0.281	0.451	6.85e-46	5	PPP2R5C
2.54e-49	0.708125	0.425	0.273	8.52e-45	5	STAT1
6.99e-49	0.623119	0.449	0.295	2.34e-44	5	ARPC1B
1.01e-48	0.635273	0.446	0.289	3.38e-44	5	CFLAR
1.07e-48	0.642067	0.412	0.261	3.6e-44	5	NOP10
2.09e-48	0.652348	0.257	0.131	7.01e-44	5	RAB11FIP1
3.83e-48	-0.826348	0.408	0.569	1.29e-43	5	FOS
2.07e-47	0.768342	0.414	0.266	6.95e-43	5	MX1
2.79e-47	-0.573574	0.529	0.668	9.35e-43	5	EEF1B2
6.19e-47	0.638156	0.635	0.496	2.08e-42	5	ISG20
1.49e-46	-0.605164	0.478	0.626	5e-42	5	HCST
7.8e-46	0.657031	0.295	0.167	2.62e-41	5	GTF3C6
3.39e-45	0.625129	0.338	0.202	1.14e-40	5	PPM1G
9.68e-45	-0.53086	0.714	0.799	3.25e-40	5	RPL38
1.05e-42	0.590272	0.56	0.42	3.52e-38	5	RNF213
1.1e-41	-0.779178	0.302	0.456	3.69e-37	5	ID2
1.35e-41	0.549904	0.609	0.462	4.52e-37	5	LY6E
2.59e-41	0.600129	0.282	0.16	8.67e-37	5	RHOG
3.4e-40	0.61448	0.264	0.145	1.14e-35	5	SERPINB9
1.09e-39	-0.83282	0.257	0.402	3.66e-35	5	FOSB
3.38e-39	-0.53536	0.795	0.863	1.13e-34	5	RPL23A
4.87e-39	0.603706	0.259	0.144	1.63e-34	5	SAMHD1
5.14e-39	0.526396	0.413	0.273	1.72e-34	5	JPT1
6.8e-39	0.518461	0.435	0.292	2.28e-34	5	TXN
1.03e-38	0.541769	0.488	0.346	3.47e-34	5	STK17B
2.56e-38	-0.794097	0.118	0.254	8.6e-34	5	GIMAP7
9.22e-37	0.525041	0.379	0.245	3.09e-32	5	SMAP2
5.04e-36	0.554737	0.388	0.258	1.69e-31	5	FKBP1A
5.34e-35	0.612519	0.336	0.215	1.79e-30	5	ZNF292
1.55e-34	0.548766	0.357	0.232	5.21e-30	5	PGAM1
1.61e-34	0.540743	0.468	0.338	5.39e-30	5	C9orf16
1.61e-34	0.532358	0.338	0.214	5.41e-30	5	LAT
3.25e-34	0.601332	0.525	0.393	1.09e-29	5	LGALS1
5.86e-34	-0.595688	0.667	0.726	1.97e-29	5	HMGB1
1e-33	0.512008	0.299	0.181	3.36e-29	5	DOK2
3.93e-33	1.46422	0.268	0.167	1.32e-28	5	IFI27
4.33e-33	0.513484	0.329	0.209	1.45e-28	5	SH3BGRL
1.35e-31	-0.588246	0.236	0.37	4.53e-27	5	CD99
2.21e-31	0.53184	0.356	0.237	7.4e-27	5	UBE2B
2.54e-31	0.581695	0.317	0.207	8.52e-27	5	CACYBP
8.92e-31	0.502197	0.441	0.314	2.99e-26	5	JAK1
3.04e-30	0.567582	0.433	0.317	1.02e-25	5	CLEC2D
1.25e-29	0.517345	0.312	0.201	4.21e-25	5	PAK2
2.69e-28	0.501837	0.285	0.18	9.03e-24	5	VAMP5
4.3e-27	-0.610321	0.155	0.269	1.44e-22	5	GIMAP4
5.16e-27	0.500416	0.292	0.188	1.73e-22	5	USP15
3.49e-26	0.512428	0.257	0.161	1.17e-21	5	CXCR3
4.23e-24	0.520945	0.321	0.218	1.42e-19	5	SAMD9
5.16e-23	-0.64808	0.181	0.285	1.73e-18	5	AC020916.1
1.4e-22	-0.549045	0.184	0.289	4.68e-18	5	GSTP1
3.45e-22	-0.608077	0.165	0.268	1.16e-17	5	NR4A2
1.59e-21	-0.557995	0.185	0.286	5.35e-17	5	TUBA4A
2.04e-20	-0.748564	0.381	0.456	6.85e-16	5	IL7R
4.29e-19	-0.533592	0.207	0.302	1.44e-14	5	UBE2S
1.57e-18	-0.518823	0.385	0.474	5.26e-14	5	RPL36A
5.7e-16	-0.576951	0.298	0.373	1.91e-11	5	CD63
1.57e-15	-0.854595	0.309	0.374	5.27e-11	5	TUBA1B
1.36e-13	-0.777023	0.223	0.295	4.58e-09	5	HMGB2
0	2.64129	0.55	0.149	0	6	AREG
0	2.61748	0.573	0.067	0	6	CD24
0	2.35297	0.537	0.069	0	6	KLRC2
0	2.22127	0.509	0.078	0	6	MUCL1
0	2.18537	0.901	0.266	0	6	GNLY
0	1.94453	0.341	0.038	0	6	KRT86
0	1.87425	0.48	0.096	0	6	TRDC
0	1.74331	0.668	0.229	0	6	CTSW
0	1.71717	0.309	0.036	0	6	KRT7
0	1.10947	0.998	0.989	0	6	MT-ND4
0	1.05199	0.995	0.972	0	6	MT-CYB
0	0.996695	0.999	0.996	0	6	MT-CO2
0	0.981049	1	0.998	0	6	MT-CO1
0	0.927508	0.996	0.984	0	6	MT-ATP6
6.02e-306	0.909493	0.994	0.974	2.02e-301	6	MT-ND3
1.1e-279	1.53268	0.313	0.057	3.68e-275	6	KRT19
6.93e-279	0.801334	1	0.995	2.32e-274	6	MT-CO3
5.65e-273	2.12034	0.431	0.111	1.9e-268	6	XCL2
9.03e-257	1.1416	0.936	0.759	3.03e-252	6	MT-ND5
2.98e-256	1.41236	0.637	0.222	9.98e-252	6	GZMB
9.1e-249	1.62528	0.379	0.091	3.05e-244	6	TYROBP
2.25e-243	1.74107	0.393	0.099	7.55e-239	6	XCL1
2.17e-228	1.10659	0.795	0.377	7.28e-224	6	NKG7
6.09e-225	-0.870679	0.992	0.997	2.04e-220	6	TMSB4X
6.78e-208	1.29941	0.672	0.343	2.27e-203	6	CD63
1.2e-192	-1.1132	0.717	0.921	4.02e-188	6	RPL27A
3.97e-180	1.30304	0.459	0.167	1.33e-175	6	HOPX
1.53e-178	1.22522	0.707	0.398	5.12e-174	6	CD7
7.35e-176	1.33629	0.291	0.075	2.46e-171	6	SRGAP3
2.64e-163	-2.05467	0.08	0.478	8.86e-159	6	IL7R
1.93e-162	1.08859	0.497	0.194	6.48e-158	6	KLRD1
6.8e-157	0.718616	0.927	0.557	2.28e-152	6	CCL5
1.14e-155	1.38098	0.645	0.317	3.82e-151	6	CCL4
1.74e-154	0.880285	0.937	0.784	5.85e-150	6	GAPDH
3.42e-154	1.18978	0.377	0.128	1.15e-149	6	ZNF683
5.3e-148	-3.45948	0.158	0.529	1.78e-143	6	IGKC
2.61e-147	1.23214	0.44	0.177	8.77e-143	6	LINC01871
1.77e-145	1.22804	0.431	0.174	5.94e-141	6	ANKRD28
5.53e-141	-0.894027	0.907	0.967	1.85e-136	6	RPL13A
6.6e-141	-1.98607	0.157	0.509	2.22e-136	6	LTB
9.47e-135	0.905577	0.804	0.598	3.18e-130	6	HCST
1.16e-134	1.38908	0.303	0.095	3.89e-130	6	KLRC1
5.02e-127	-0.69736	0.879	0.965	1.68e-122	6	RPL3
3.48e-119	-0.598396	0.978	0.992	1.17e-114	6	EEF1A1
1.82e-118	-0.759439	0.876	0.957	6.1e-114	6	RPS6
6.11e-106	-1.86634	0.142	0.444	2.05e-101	6	DNAJB1
6.64e-106	-1.94876	0.228	0.514	2.23e-101	6	ISG15
1.74e-102	-1.04187	0.668	0.845	5.84e-98	6	HSP90AA1
3.2e-101	-0.854685	0.632	0.848	1.07e-96	6	RPS20
4.35e-101	-0.637141	0.878	0.956	1.46e-96	6	HLA-A
7.68e-99	-2.14307	0.091	0.375	2.57e-94	6	HSPA1A
1.51e-96	-0.955611	0.699	0.869	5.08e-92	6	RPL23A
5.68e-92	-1.66094	0.034	0.288	1.9e-87	6	IFI44L
9.06e-87	-1.56955	0.048	0.297	3.04e-82	6	MX1
6.06e-86	0.980782	0.551	0.353	2.03e-81	6	CKLF
3.96e-85	0.92457	0.543	0.342	1.33e-80	6	MT-ND4L
1.36e-83	-2.06051	0.05	0.291	4.57e-79	6	HSPA1B
7.62e-80	0.566862	0.897	0.814	2.56e-75	6	SH3BGRL3
1.46e-76	0.870306	0.33	0.147	4.9e-72	6	GZMH
1.16e-75	0.56806	0.887	0.821	3.9e-71	6	SERF2
8.12e-75	-1.04828	0.51	0.715	2.72e-70	6	RPL31
2.13e-74	-1.05448	0.263	0.527	7.14e-70	6	ISG20
4.89e-74	-0.968474	0.369	0.624	1.64e-69	6	KLF6
9.45e-72	-1.39531	0.113	0.345	3.17e-67	6	RPS17
1.85e-70	-1.18864	0.048	0.264	6.19e-66	6	SPOCK2
1.42e-67	-0.510892	0.958	0.979	4.75e-63	6	RPL21
2.12e-67	0.946283	0.476	0.296	7.1e-63	6	RGCC
1.08e-66	-1.11168	0.32	0.554	3.64e-62	6	NFKBIA
1.05e-64	-1.11198	0.282	0.524	3.52e-60	6	SAT1
8.46e-64	-1.23637	0.146	0.372	2.84e-59	6	IFI6
6.78e-63	-0.827251	0.259	0.51	2.27e-58	6	SARAF
5.23e-62	0.738231	0.533	0.352	1.76e-57	6	CLEC2B
4.52e-60	0.878159	0.288	0.139	1.52e-55	6	LDLRAD4
4.44e-57	-1.07101	0.064	0.255	1.49e-52	6	GIMAP7
5.02e-57	0.730039	0.322	0.162	1.68e-52	6	PRF1
5.25e-57	-0.609291	0.637	0.806	1.76e-52	6	RPL27
1.48e-56	-0.887502	0.266	0.491	4.97e-52	6	LY6E
4.74e-56	0.640827	0.374	0.198	1.59e-51	6	TNFRSF18
1.02e-54	-0.652833	0.402	0.627	3.43e-50	6	ARHGDIB
2.14e-53	-0.592447	0.724	0.847	7.19e-49	6	RPL7
5.05e-53	0.616648	0.48	0.304	1.69e-48	6	DUSP2
1.4e-51	-0.963829	0.086	0.272	4.71e-47	6	GIMAP4
1.42e-50	-0.715351	0.382	0.59	4.75e-46	6	HNRNPA1
2.24e-50	-0.768372	0.204	0.42	7.51e-46	6	LAPTM5
2.82e-50	-0.549221	0.588	0.782	9.47e-46	6	HLA-E
2.3e-48	-0.586915	0.657	0.809	7.73e-44	6	UBC
1.88e-47	-1.24622	0.12	0.302	6.32e-43	6	HMGB2
3.97e-47	-0.680175	0.276	0.493	1.33e-42	6	GMFG
5.25e-47	-0.86761	0.114	0.299	1.76e-42	6	STAT1
6.49e-47	-0.776754	0.143	0.338	2.18e-42	6	2023-09-06
1.64e-46	-0.596143	0.48	0.679	5.51e-42	6	RPL4
2.46e-46	0.757139	0.418	0.265	8.24e-42	6	AC020916.1
6.7e-45	0.917849	0.324	0.192	2.25e-40	6	DSTN
8.1e-45	0.619474	0.596	0.472	2.72e-40	6	LDHA
1.17e-43	-0.912253	0.137	0.316	3.91e-39	6	CREM
8.08e-43	-0.695087	0.202	0.399	2.71e-38	6	NOP53
1.05e-42	-0.808292	0.104	0.277	3.54e-38	6	CD27
4.36e-42	0.664138	0.517	0.397	1.46e-37	6	NDUFB2
3.24e-41	-0.806934	0.391	0.577	1.09e-36	6	MT2A
4.4e-41	-0.62572	0.267	0.473	1.48e-36	6	EEF2
3.39e-38	0.699025	0.454	0.331	1.14e-33	6	PPDPF
3.16e-36	-0.642112	0.194	0.372	1.06e-31	6	LEPROTL1
4.18e-36	0.77166	0.276	0.162	1.4e-31	6	LGALS3
1.4e-35	-0.656786	0.128	0.292	4.7e-31	6	AAK1
4.64e-35	0.72742	0.267	0.155	1.56e-30	6	CTSA
2.75e-34	-0.602377	0.151	0.319	9.23e-30	6	GPSM3
3.27e-34	-0.631961	0.127	0.285	1.1e-29	6	SMCHD1
8.59e-34	-0.575487	0.226	0.405	2.88e-29	6	LIMD2
2.77e-33	-0.703388	0.383	0.551	9.29e-29	6	CD74
1.08e-32	-0.601148	0.172	0.339	3.62e-28	6	CLEC2D
4.1e-32	0.53802	0.471	0.339	1.38e-27	6	ALOX5AP
9.24e-32	-0.528105	0.245	0.424	3.1e-27	6	LDHB
1.32e-31	0.616104	0.467	0.365	4.44e-27	6	POLR2L
1.43e-31	0.677197	0.362	0.249	4.8e-27	6	CD96
1.47e-31	-1.05956	0.136	0.275	4.92e-27	6	GZMK
3.37e-31	-0.625283	0.142	0.293	1.13e-26	6	FAM107B
3.69e-31	-0.608568	0.173	0.335	1.24e-26	6	VMP1
1.09e-30	-0.664713	0.594	0.711	3.66e-26	6	CXCR4
2.01e-30	-0.661234	0.301	0.472	6.75e-26	6	DNAJA1
6.21e-30	-0.513167	0.459	0.625	2.08e-25	6	TRAC
7.6e-30	-0.544892	0.203	0.367	2.55e-25	6	ARPC5
2.85e-29	-0.823527	0.502	0.632	9.57e-25	6	JUN
1.06e-28	-0.630738	0.172	0.324	3.57e-24	6	CRIP1
3.2e-28	0.550584	0.431	0.313	1.07e-23	6	CST7
3.28e-28	0.632567	0.381	0.278	1.1e-23	6	RABAC1
8.6e-28	-0.512015	0.141	0.289	2.88e-23	6	AES
9.62e-28	-0.65593	0.119	0.253	3.23e-23	6	ARID5B
1.42e-27	0.629571	0.304	0.199	4.75e-23	6	PTPN22
1.44e-27	0.657991	0.486	0.396	4.84e-23	6	TPI1
4.37e-27	-0.587085	0.182	0.332	1.47e-22	6	PPP1R15A
8.87e-27	-0.500955	0.318	0.483	2.98e-22	6	FYB1
1.47e-26	-0.541133	0.299	0.457	4.93e-22	6	IFI16
1.51e-26	-0.521351	0.281	0.444	5.08e-22	6	RNF213
1.03e-25	0.642472	0.456	0.365	3.45e-21	6	DBI
2.59e-25	-0.618895	0.227	0.368	8.67e-21	6	BIRC3
5.53e-25	0.63621	0.279	0.18	1.86e-20	6	PTMS
2.65e-24	0.556479	0.485	0.413	8.88e-20	6	GUK1
2.91e-23	-0.549985	0.136	0.262	9.76e-19	6	TYMP
5.69e-23	0.560054	0.368	0.273	1.91e-18	6	GSTP1
7.95e-22	0.527766	0.42	0.337	2.67e-17	6	TSPO
2.01e-21	0.626115	0.305	0.221	6.76e-17	6	BZW1
2.51e-21	-0.773114	0.172	0.29	8.43e-17	6	TUBB
5.25e-19	-0.557187	0.354	0.475	1.76e-14	6	H2AFZ
1.15e-18	-0.537282	0.152	0.264	3.86e-14	6	AC058791.1
5.24e-18	-0.573432	0.386	0.5	1.76e-13	6	TNFAIP3
1.89e-17	0.548277	0.308	0.231	6.35e-13	6	CTSD
3.87e-16	0.572574	0.284	0.215	1.3e-11	6	ROMO1
9.96e-16	-0.566982	0.218	0.321	3.34e-11	6	DUSP4
4.31e-15	-0.525552	0.615	0.693	1.45e-10	6	TXNIP
3.66e-14	-0.55321	0.327	0.422	1.23e-09	6	TRBC1
3.3e-12	-0.586439	0.303	0.39	1.11e-07	6	ANXA1
5.66e-09	0.501876	0.262	0.208	0.000189868	6	FABP5
0	2.65409	0.366	0.025	0	7	NMB
0	1.64457	0.295	0.019	0	7	CPM
0	1.47289	0.257	0.024	0	7	CHN1
5.9e-280	1.64986	0.597	0.208	1.98e-275	7	NR3C1
3.51e-276	1.47389	0.256	0.036	1.18e-271	7	ICA1
1.89e-229	1.06432	0.469	0.132	6.32e-225	7	TNFRSF4
1.26e-202	1.3733	0.276	0.057	4.23e-198	7	PGM2L1
7.18e-195	1.26765	0.293	0.065	2.41e-190	7	TSHZ2
1.88e-179	1.37437	0.649	0.32	6.3e-175	7	ITM2A
2.02e-162	-2.0349	0.237	0.608	6.78e-158	7	CCL5
7e-146	1.05213	0.912	0.756	2.35e-141	7	SRGN
7.81e-136	1.21912	0.565	0.281	2.62e-131	7	RBPJ
9.53e-134	0.997902	0.479	0.192	3.2e-129	7	TNFRSF18
3.93e-128	1.20463	0.4	0.154	1.32e-123	7	FKBP5
2.16e-124	-2.23282	0.095	0.429	7.24e-120	7	NKG7
7.46e-105	0.987793	0.335	0.124	2.5e-100	7	MAF
1.26e-82	-1.74009	0.148	0.413	4.22e-78	7	GZMA
1.3e-81	0.867652	0.532	0.298	4.37e-77	7	DUSP4
8.49e-81	0.90048	0.254	0.093	2.85e-76	7	IL6ST
1.7e-71	-2.82115	0.1	0.326	5.7e-67	7	GNLY
8.31e-68	0.667235	0.81	0.623	2.79e-63	7	CD2
2.82e-67	0.871005	0.488	0.288	9.47e-63	7	PKM
6.7e-67	0.794636	0.318	0.141	2.25e-62	7	CTLA4
3.26e-66	0.84438	0.487	0.284	1.09e-61	7	RNF19A
5.42e-65	0.789485	0.415	0.216	1.82e-60	7	TIGIT
3.03e-64	-1.32017	0.062	0.274	1.02e-59	7	CTSW
3.36e-63	-1.49144	0.067	0.279	1.13e-58	7	GZMK
1.04e-62	0.822207	0.342	0.166	3.5e-58	7	CORO1B
1.04e-59	-1.11924	0.358	0.569	3.48e-55	7	FOS
9.94e-55	0.694492	0.603	0.427	3.33e-50	7	SOD1
1.72e-53	-1.08246	0.198	0.403	5.78e-49	7	FOSB
4.37e-50	0.62535	0.745	0.568	1.46e-45	7	RGS1
1.52e-49	0.692734	0.413	0.237	5.1e-45	7	SPOCK2
4.78e-48	0.705023	0.517	0.337	1.6e-43	7	ALOX5AP
9.32e-48	-0.997306	0.142	0.334	3.13e-43	7	CST7
2.17e-47	-1.57375	0.086	0.264	7.27e-43	7	GZMB
2.42e-47	0.754194	0.289	0.147	8.13e-43	7	LIMS1
2.56e-47	-0.947956	0.185	0.377	8.6e-43	7	CLEC2B
9.57e-47	0.791428	0.394	0.233	3.21e-42	7	ARID5B
1.25e-46	-1.21766	0.16	0.353	4.2e-42	7	CCL4
6.51e-46	-0.90562	0.139	0.324	2.18e-41	7	RUNX3
1.09e-45	0.651538	0.376	0.213	3.65e-41	7	BATF
2.69e-45	0.647054	0.253	0.12	9.02e-41	7	TMEM173
0	3.96863	0.766	0.095	0	7	CXCL13
6.7e-45	-0.687303	0.447	0.625	2.25e-40	7	HCST
3.33e-44	0.653662	0.498	0.339	1.12e-39	7	C9orf16
1.08e-42	0.66026	0.253	0.123	3.64e-38	7	CD82
1.59e-42	0.51577	0.401	0.226	5.32e-38	7	KLRB1
8.05e-41	0.663117	0.257	0.128	2.7e-36	7	CD84
3.45e-40	0.693945	0.29	0.154	1.16e-35	7	SH2D1A
5.57e-40	0.840296	0.348	0.209	1.87e-35	7	UCP2
1.19e-39	-0.813424	0.458	0.606	3.98e-35	7	CD69
4.42e-39	0.6927	0.345	0.2	1.48e-34	7	RORA
1.78e-37	-0.815655	0.246	0.42	5.97e-33	7	IER2
1e-36	0.742012	0.382	0.248	3.35e-32	7	YWHAQ
1.41e-36	0.727091	0.308	0.18	4.72e-32	7	ISCU
1.67e-36	0.754498	0.26	0.141	5.6e-32	7	SMARCA2
1.45e-35	0.677022	0.358	0.219	4.88e-31	7	PMAIP1
5.84e-34	0.653191	0.303	0.178	1.96e-29	7	PPP1CC
3.13e-33	-0.530926	0.629	0.743	1.05e-28	7	IL32
3.83e-33	0.618145	0.422	0.279	1.28e-28	7	SLA
3.92e-33	0.772996	0.333	0.203	1.31e-28	7	FABP5
5.23e-33	0.619098	0.394	0.26	1.75e-28	7	FKBP1A
1.65e-31	0.518847	0.5	0.348	5.52e-27	7	BIRC3
8.46e-31	0.57911	0.448	0.316	2.84e-26	7	2023-09-06
2.71e-30	0.608115	0.291	0.173	9.09e-26	7	TANK
1.31e-28	-0.72403	0.232	0.376	4.4e-24	7	CD63
5.98e-27	-0.644925	0.22	0.361	2.01e-22	7	IRF1
2.2e-26	-0.747039	0.251	0.393	7.37e-22	7	ANXA1
5.83e-26	-0.813962	0.142	0.267	1.96e-21	7	NR4A2
3.01e-24	0.558845	0.292	0.18	1.01e-19	7	CRYBG1
6.29e-24	-0.554777	0.624	0.717	2.11e-19	7	ZFP36L2
8.14e-24	-0.905838	0.303	0.431	2.73e-19	7	DNAJB1
2.3e-23	0.61777	0.519	0.408	7.71e-19	7	TRBC1
2.44e-23	0.504435	0.569	0.464	8.2e-19	7	FYB1
5.57e-23	0.525459	0.392	0.275	1.87e-18	7	FAM107B
7.01e-23	-0.657058	0.178	0.302	2.35e-18	7	UBE2S
4.4e-21	-0.541467	0.251	0.373	1.47e-16	7	CD48
1.08e-20	-0.643562	0.147	0.263	3.63e-16	7	BTG2
2.09e-20	0.595822	0.4	0.3	7e-16	7	IQGAP1
2.17e-20	-0.587828	0.309	0.428	7.27e-16	7	CD7
4e-20	0.517441	0.335	0.236	1.34e-15	7	PGAM1
1.81e-19	0.5064	0.403	0.303	6.09e-15	7	GPX4
6.69e-19	0.500498	0.371	0.272	2.25e-14	7	EID1
3.34e-18	-1.00846	0.177	0.28	1.12e-13	7	HSPA1B
9e-18	-0.723929	0.218	0.324	3.02e-13	7	DUSP2
1.25e-17	-0.974946	0.284	0.375	4.18e-13	7	TUBA1B
3.39e-17	-0.652099	0.181	0.282	1.14e-12	7	AC020916.1
6.38e-14	0.504266	0.285	0.208	2.14e-09	7	PHPT1
1.87e-11	-0.576177	0.569	0.626	6.29e-07	7	JUN
2.29e-09	-0.870189	0.291	0.359	7.7e-05	7	HSPA1A
3.61e-08	-0.613243	0.23	0.285	0.00121078	7	TUBB
0	3.02546	0.723	0.053	0	8	FCER1G
0	2.74089	0.79	0.077	0	8	TYROBP
0	2.69756	0.604	0.156	0	8	AREG
0	2.36548	0.91	0.281	0	8	GNLY
0	2.17693	0.666	0.095	0	8	TRDC
0	2.06353	0.33	0.008	0	8	KLRF1
0	2.01179	0.528	0.089	0	8	KLRC1
0	2.01101	0.705	0.19	0	8	KLRD1
0	1.99385	0.503	0.1	0	8	XCL1
0	1.91463	0.538	0.113	0	8	XCL2
5.45e-247	1.74423	0.84	0.385	1.83e-242	8	NKG7
6.34e-217	-2.25364	0.11	0.682	2.13e-212	8	CD3D
1.24e-210	1.41034	0.297	0.051	4.15e-206	8	CEBPD
4.87e-192	1.30473	0.292	0.053	1.63e-187	8	TXK
3.78e-180	1.65153	0.493	0.157	1.27e-175	8	PRF1
1.74e-174	1.53536	0.369	0.092	5.84e-170	8	IFITM3
8.19e-167	1.51195	0.619	0.233	2.75e-162	8	GZMB
6.53e-163	1.35629	0.511	0.172	2.19e-158	8	HOPX
8.5e-153	1.44526	0.578	0.22	2.85e-148	8	KLRB1
6.25e-152	1.2937	0.602	0.243	2.1e-147	8	CTSW
1.73e-142	-1.7952	0.215	0.634	5.8e-138	8	TRAC
3.39e-140	1.16992	0.291	0.068	1.14e-135	8	MATK
4.09e-137	1.20709	0.784	0.498	1.37e-132	8	IFITM2
1.91e-120	1.3196	0.444	0.167	6.4e-116	8	IL2RB
2.8e-109	1.14781	0.705	0.406	9.39e-105	8	CD7
5.56e-105	-1.75311	0.076	0.442	1.86e-100	8	CD3G
6.13e-105	1.26609	0.296	0.088	2.06e-100	8	PLAC8
7.22e-102	1.11648	0.641	0.353	2.42e-97	8	CD63
1.43e-99	1.18935	0.266	0.076	4.81e-95	8	MAFF
1.62e-92	1.56508	0.324	0.114	5.43e-88	8	CMC1
3.71e-77	-1.37774	0.245	0.534	1.25e-72	8	TRBC2
1.55e-68	1.45927	0.616	0.384	5.19e-64	8	GZMA
7.57e-65	0.790632	0.674	0.431	2.54e-60	8	ID2
4.17e-59	-0.945681	0.619	0.782	1.4e-54	8	S100A4
4.26e-59	0.772145	0.42	0.2	1.43e-54	8	TNFRSF18
1.53e-57	0.820168	0.256	0.094	5.13e-53	8	KLRC2
3.13e-56	0.81871	0.579	0.354	1.05e-51	8	CLEC2B
8.13e-56	1.15073	0.464	0.274	2.73e-51	8	CD247
1.36e-52	0.838376	0.471	0.27	4.57e-48	8	GSTP1
8.51e-48	-0.738253	0.508	0.747	2.85e-43	8	IL32
5.49e-46	0.61532	0.757	0.606	1.84e-41	8	HCST
9.52e-45	0.873537	0.297	0.14	3.19e-40	8	GPR65
4.56e-44	-0.884964	0.18	0.41	1.53e-39	8	CD3E
1.6e-41	-1.10046	0.077	0.274	5.36e-37	8	CD27
1.79e-40	-0.983008	0.279	0.495	5.99e-36	8	LTB
1.92e-40	0.525886	0.876	0.761	6.43e-36	8	SRGN
2.74e-40	0.863102	0.505	0.335	9.19e-36	8	REL
3.42e-40	-0.651108	0.526	0.717	1.15e-35	8	S100A6
6.34e-40	0.808058	0.254	0.116	2.12e-35	8	FOSL2
4.21e-37	0.732495	0.273	0.133	1.41e-32	8	GLIPR2
1.28e-36	-1.05068	0.082	0.265	4.28e-32	8	AC058791.1
3.6e-36	0.617672	0.714	0.547	1.21e-31	8	FOS
2e-33	-0.792951	0.258	0.448	6.7e-29	8	SOD1
3.04e-33	0.731512	0.56	0.401	1.02e-28	8	IER2
2.66e-32	0.690889	0.375	0.225	8.91e-28	8	ADGRE5
2.46e-31	-0.967106	0.086	0.252	8.24e-27	8	ARID5B
4.56e-31	-0.724048	0.23	0.421	1.53e-26	8	LDHB
7.22e-31	0.768281	0.304	0.168	2.42e-26	8	SYTL3
3.8e-30	0.66989	0.261	0.136	1.28e-25	8	CHST12
1.21e-29	-0.892761	0.098	0.263	4.04e-25	8	PRDM1
1.63e-29	0.813684	0.497	0.332	5.45e-25	8	CCL4
2.1e-29	0.729737	0.269	0.139	7.05e-25	8	ZNF683
3.45e-29	0.687198	0.453	0.304	1.16e-24	8	RUNX3
5.3e-29	0.630538	0.597	0.468	1.78e-24	8	CD44
2.02e-28	0.766837	0.41	0.269	6.79e-24	8	AC020916.1
2.14e-27	0.614441	0.463	0.31	7.19e-23	8	DUSP2
3.79e-27	0.716793	0.526	0.383	1.27e-22	8	FOSB
8.56e-25	0.570384	0.462	0.314	2.87e-20	8	CST7
1.54e-24	0.629588	0.313	0.19	5.17e-20	8	TGFB1
3.33e-24	-0.660596	0.251	0.407	1.12e-19	8	PRDX1
5.48e-24	-0.731763	0.11	0.256	1.84e-19	8	SPOCK2
7.43e-24	-0.91193	0.276	0.423	2.49e-19	8	TRBC1
4.34e-23	-0.668497	0.179	0.335	1.45e-18	8	CLEC2D
5.39e-23	-0.60815	0.736	0.798	1.81e-18	8	GAPDH
1.11e-22	-0.820984	0.459	0.586	3.71e-18	8	RGS1
8.8e-22	0.701125	0.267	0.16	2.95e-17	8	EFHD2
3.68e-21	0.577138	0.475	0.357	1.23e-16	8	BST2
4.17e-21	-1.62628	0.639	0.495	1.4e-16	8	IGKC
6.77e-21	0.661133	0.268	0.161	2.27e-16	8	CAPG
1.23e-20	0.644691	0.309	0.195	4.12e-16	8	GADD45B
1.61e-20	-0.694633	0.168	0.309	5.38e-16	8	PKM
2.09e-20	-0.928358	0.289	0.43	7.01e-16	8	DNAJB1
2.4e-20	-0.583307	0.21	0.357	8.05e-16	8	C12orf57
2.51e-20	0.62284	0.397	0.258	8.41e-16	8	GZMK
2.59e-20	0.550516	0.697	0.577	8.68e-16	8	CCL5
5.38e-20	-1.02674	0.166	0.295	1.8e-15	8	HMGB2
5.72e-20	0.564846	0.381	0.262	1.92e-15	8	APOBEC3G
7.89e-20	-0.696763	0.21	0.348	2.65e-15	8	ITM2A
8.14e-20	-0.644149	0.184	0.327	2.73e-15	8	CYTOR
1.27e-19	-0.5883	0.17	0.308	4.25e-15	8	RGS10
3.13e-19	0.509291	0.433	0.32	1.05e-14	8	JAK1
1.19e-18	0.505978	0.317	0.204	3.98e-14	8	AC245297.3
2.33e-18	-0.551691	0.301	0.443	7.83e-14	8	PPP2R5C
1.8e-17	0.530687	0.338	0.231	6.02e-13	8	CTSD
2.78e-17	0.526991	0.336	0.227	9.32e-13	8	MBP
4.23e-17	-0.602279	0.505	0.628	1.42e-12	8	JUN
2.84e-15	0.518005	0.35	0.252	9.53e-11	8	LITAF
5.23e-15	-0.547787	0.237	0.365	1.76e-10	8	BIRC3
1.62e-13	0.583022	0.262	0.176	5.44e-09	8	SELL
2.09e-11	-0.590406	0.223	0.318	7e-07	8	DUSP4
1.2e-10	-0.554686	0.358	0.443	4.03e-06	8	HMGN2
2.76e-10	0.593085	0.553	0.491	9.26e-06	8	ISG15
3.15e-08	-0.767571	0.306	0.372	0.00105555	8	TUBA1B
8.02e-07	-0.595112	0.223	0.285	0.0268879	8	TUBB
0	2.96712	0.665	0.015	0	9	MS4A1
0	2.90497	0.954	0.321	0	9	HLA-DRA
0	2.07371	0.512	0.022	0	9	MEF2C
0	1.89954	0.432	0.025	0	9	CD79A
0	1.80849	0.43	0.025	0	9	BASP1
0	1.77964	0.396	0.003	0	9	BANK1
0	1.76563	0.285	0.001	0	9	VPREB3
0	1.7107	0.357	0.024	0	9	TCF4
0	1.59229	0.325	0.004	0	9	BCL11A
0	1.58337	0.351	0.029	0	9	SMIM14
0	1.42622	0.291	0.015	0	9	IRF8
0	1.24496	0.261	0.006	0	9	TNFRSF13C
5.65e-280	1.9229	0.604	0.1	1.89e-275	9	HLA-DQA1
5.44e-242	1.97062	0.661	0.141	1.83e-237	9	HLA-DQB1
1.2e-202	1.64682	0.44	0.07	4.01e-198	9	CD83
4.43e-200	1.18519	0.331	0.04	1.49e-195	9	HLA-DMB
1.07e-187	1.85358	0.938	0.528	3.59e-183	9	CD74
1.36e-166	1.72956	0.829	0.324	4.57e-162	9	HLA-DRB1
9.57e-137	1.06776	0.301	0.047	3.21e-132	9	CTSH
4.86e-125	0.986307	0.333	0.063	1.63e-120	9	IGHM
9.76e-124	1.15933	0.378	0.077	3.27e-119	9	POU2F2
1.68e-122	1.62468	0.741	0.32	5.65e-118	9	HLA-DPA1
2.91e-113	1.49507	0.735	0.311	9.78e-109	9	HLA-DPB1
8.95e-108	1.12679	0.333	0.069	3e-103	9	CD79B
1.24e-91	1.0558	0.414	0.112	4.15e-87	9	HLA-DMA
1.14e-79	0.877451	0.291	0.067	3.81e-75	9	CCDC50
2.66e-78	1.04634	0.43	0.133	8.93e-74	9	HLA-DRB5
4.22e-75	0.683494	0.281	0.064	1.41e-70	9	SKAP2
2.7e-63	-1.47123	0.47	0.742	9.05e-59	9	IL32
8.97e-60	-0.565779	1	0.999	3.01e-55	9	B2M
1.85e-58	-0.740978	0.801	0.494	6.22e-54	9	IGKC
5.08e-52	-1.26686	0.384	0.661	1.7e-47	9	CD3D
1.74e-49	0.745029	0.309	0.1	5.84e-45	9	CTSZ
3.92e-49	0.862105	0.297	0.093	1.31e-44	9	PLAC8
1.06e-48	0.5046	0.99	0.97	3.57e-44	9	RPS23
3.8e-48	0.841064	0.723	0.4	1.27e-43	9	CD37
2.63e-47	-1.28552	0.388	0.642	8.83e-43	9	CD2
1.22e-46	0.530145	0.988	0.973	4.09e-42	9	RPS8
8.81e-46	0.660001	0.251	0.073	2.95e-41	9	PLCG2
1.57e-42	0.678913	0.392	0.153	5.25e-38	9	MTPN
1.6e-40	0.591221	0.275	0.092	5.36e-36	9	SMARCB1
4.66e-39	-1.05329	0.641	0.77	1.56e-34	9	SRGN
3.73e-38	0.501706	0.287	0.099	1.25e-33	9	SYNGR2
6.05e-37	0.612634	0.321	0.12	2.03e-32	9	NCF1
1.39e-36	0.574137	0.285	0.102	4.66e-32	9	ATP2B1
4.77e-36	-1.17155	0.418	0.619	1.6e-31	9	TRAC
5.01e-33	-1.01356	0.643	0.778	1.68e-28	9	S100A4
5.88e-33	0.596945	0.301	0.116	1.97e-28	9	SYPL1
3.09e-32	0.533183	0.273	0.1	1.04e-27	9	CD55
9.29e-32	0.536609	0.954	0.878	3.11e-27	9	RPS11
4.55e-30	0.87725	0.269	0.106	1.53e-25	9	MARCKSL1
7.21e-30	0.574926	0.434	0.204	2.42e-25	9	PARP14
5.97e-29	-0.553681	0.92	0.951	2e-24	9	HLA-A
6.08e-29	0.601589	0.363	0.163	2.04e-24	9	RNASET2
2.5e-27	0.533298	0.259	0.102	8.39e-23	9	NCOA3
1.12e-25	0.515406	0.396	0.19	3.76e-21	9	EVI2B
1.38e-25	0.543947	0.855	0.651	4.62e-21	9	EEF1B2
3.45e-24	-1.05339	0.355	0.524	1.16e-19	9	TRBC2
3.11e-22	-0.989266	0.219	0.403	1.04e-17	9	CD3E
5.33e-22	-1.26696	0.279	0.447	1.79e-17	9	ID2
3.29e-20	-1.10793	0.249	0.425	1.1e-15	9	CD7
7.79e-20	-0.902725	0.307	0.475	2.61e-15	9	FYB1
2.02e-19	-1.05729	0.337	0.496	6.77e-15	9	TNFAIP3
8.11e-19	-0.614699	0.805	0.82	2.72e-14	9	SH3BGRL3
1.38e-17	0.519561	0.287	0.146	4.63e-13	9	IRF7
2.49e-17	-0.761676	0.52	0.616	8.36e-13	9	HCST
1.61e-15	-0.978068	0.299	0.453	5.41e-11	9	IL7R
2.04e-15	-1.04494	0.277	0.419	6.85e-11	9	TRBC1
2.5e-15	-0.593358	0.627	0.71	8.37e-11	9	S100A6
2.83e-15	-0.83426	0.289	0.428	9.49e-11	9	CD3G
8.09e-15	-0.953898	0.542	0.625	2.71e-10	9	JUN
1.25e-14	-0.934561	0.484	0.566	4.18e-10	9	MT2A
4.15e-14	-0.80769	0.225	0.36	1.39e-09	9	LCK
8.28e-14	0.598683	0.432	0.278	2.78e-09	9	TUBB
2.82e-13	-1.04756	0.51	0.582	9.45e-09	9	RGS1
5.15e-13	-0.881276	0.627	0.67	1.73e-08	9	JUNB
1.19e-12	-0.854742	0.122	0.252	3.98e-08	9	SPOCK2
2.31e-12	-0.830579	0.159	0.287	7.75e-08	9	CD247
2.95e-12	-0.870427	0.221	0.345	9.88e-08	9	ITM2A
6.31e-12	-0.573357	0.52	0.582	2.12e-07	9	ITM2B
1.92e-11	-1.35387	0.347	0.2	6.44e-07	9	IGHG1
2.2e-11	-0.900205	0.267	0.369	7.38e-07	9	CKLF
7.95e-11	-0.991875	0.281	0.386	2.66e-06	9	ANXA1
9.03e-10	-0.996896	0.163	0.263	3.03e-05	9	CTSW
4.36e-09	-0.888718	0.562	0.584	0.000146104	9	CCL5
4.69e-09	-0.719486	0.273	0.361	0.00015718	9	LEPROTL1
5.34e-09	-0.732123	0.161	0.259	0.000178963	9	CD96
8.6e-09	-0.556896	0.416	0.483	0.000288561	9	LDHA
1.05e-08	-0.708428	0.211	0.304	0.000352762	9	FYN
2.15e-08	-0.641163	0.311	0.394	0.000720269	9	RARRES3
2.62e-08	-0.65415	0.191	0.283	0.000880254	9	AAK1
2.98e-08	-0.54985	0.442	0.5	0.00100019	9	EVL
3.22e-08	-1.13456	0.259	0.336	0.00107868	9	ZFP36
4.93e-08	-0.898443	0.231	0.311	0.00165505	9	RGCC
4.97e-08	-0.639676	0.197	0.291	0.00166576	9	SLA
9.12e-08	0.554433	0.341	0.225	0.00305765	9	HIST1H4C
1.26e-07	-0.809766	0.235	0.316	0.00422967	9	DUSP4
1.64e-07	-0.730505	0.496	0.538	0.00550761	9	NFKBIA
3.68e-07	-0.7507	0.173	0.258	0.012353	9	PRDM1
6.6e-07	0.521009	0.554	0.436	0.0221497	9	HMGN2
0	6.51604	0.951	0.188	0	10	IGHG1
0	6.13611	0.892	0.115	0	10	IGHG3
0	5.53336	0.642	0.031	0	10	IGHGP
0	4.60339	0.855	0.051	0	10	IGHG4
0	4.58654	0.974	0.055	0	10	MZB1
0	4.21737	0.665	0.026	0	10	JCHAIN
0	4.04987	0.4	0.016	0	10	IGHG2
0	3.29825	0.939	0.199	0	10	XBP1
0	3.01667	0.96	0.27	0	10	HSP90B1
0	2.4386	0.937	0.157	0	10	SEC11C
0	2.4359	0.92	0.172	0	10	SSR3
0	2.39497	0.902	0.096	0	10	FKBP11
0	2.26556	0.869	0.063	0	10	PRDX4
0	2.13904	0.855	0.103	0	10	MYDGF
0	2.00536	0.911	0.15	0	10	SDF2L1
0	1.91593	0.909	0.149	0	10	SPCS3
0	1.68769	0.843	0.107	0	10	LMAN1
0	1.68735	0.874	0.13	0	10	KDELR2
0	1.67302	0.888	0.145	0	10	FKBP2
0	1.67233	0.848	0.12	0	10	MANF
0	1.63254	0.623	0.003	0	10	TNFRSF17
0	1.59867	0.632	0.004	0	10	DERL3
0	1.57767	0.78	0.064	0	10	UBE2J1
0	1.53933	0.885	0.148	0	10	SELENOS
0	1.52832	0.761	0.069	0	10	RRBP1
0	1.50046	0.778	0.052	0	10	CD38
0	1.47473	0.501	0.025	0	10	CD79A
0	1.42093	0.635	0.004	0	10	FCRL5
0	1.38698	0.703	0.019	0	10	MEF2C
0	1.38005	0.684	0.013	0	10	POU2AF1
0	1.37283	0.724	0.065	0	10	PDIA4
0	1.33547	0.569	0.044	0	10	RRM2
0	1.2541	0.792	0.099	0	10	ITM2C
0	1.25108	0.728	0.093	0	10	NME1
0	1.24877	0.761	0.081	0	10	CRELD2
0	1.2454	0.752	0.101	0	10	KDELR1
0	1.23166	0.667	0.072	0	10	SRM
0	1.17783	0.707	0.081	0	10	ERLEC1
0	1.17432	0.553	0.009	0	10	CAV1
0	1.1068	0.564	0.023	0	10	MYBL2
0	1.08385	0.569	0.042	0	10	CTSH
0	1.06183	0.63	0.056	0	10	LRRC59
0	1.0575	0.555	0.021	0	10	TCF4
0	1.04754	0.663	0.067	0	10	HDLBP
0	1.03435	0.679	0.051	0	10	SEC61A1
0	0.999373	0.52	0.023	0	10	CCDC88A
0	0.996655	0.63	0.051	0	10	PLPP5
0	0.983552	0.468	0.012	0	10	EAF2
0	0.965054	0.588	0.049	0	10	SEL1L
0	0.964426	0.564	0.039	0	10	CLPTM1L
0	0.962798	0.649	0.061	0	10	NANS
0	0.951291	0.496	0.044	0	10	CPEB4
0	0.950288	0.684	0.082	0	10	MLEC
0	0.948331	0.499	0.025	0	10	BASP1
0	0.932701	0.506	0.021	0	10	GGH
0	0.911841	0.585	0.046	0	10	SRPRB
0	0.908657	0.534	0.027	0	10	GMPPB
0	0.898287	0.625	0.067	0	10	DNAJB11
0	0.891443	0.642	0.072	0	10	ALG5
0	0.874785	0.644	0.064	0	10	PDXK
0	0.844057	0.625	0.072	0	10	RPN1
0	0.835664	0.515	0.023	0	10	SPATS2
0	0.832026	0.45	0.028	0	10	TRIB1
0	0.82894	0.457	0.027	0	10	PDK1
0	0.824772	0.593	0.054	0	10	TPD52
0	0.818129	0.611	0.064	0	10	TXNDC15
0	0.804996	0.56	0.048	0	10	CENPW
0	0.802488	0.557	0.049	0	10	CALU
0	0.774187	0.492	0.03	0	10	MAN1A1
0	0.768793	0.382	0.01	0	10	RNASE6
0	0.760404	0.489	0.047	0	10	ASPM
0	0.755659	0.504	0.037	0	10	SLAMF7
0	0.751207	0.468	0.039	0	10	TXNDC11
0	0.747391	0.431	0.018	0	10	SHCBP1
0	0.741491	0.487	0.046	0	10	CDKN3
0	0.733901	0.295	0.005	0	10	COBLL1
0	0.710139	0.515	0.051	0	10	BIRC5
0	0.704448	0.44	0.025	0	10	MARCKS
0	0.684412	0.349	0.005	0	10	TRAM2
0	0.678845	0.361	0.019	0	10	Z93930.2
0	0.66981	0.279	0.008	0	10	HIST1H2BJ
0	0.629658	0.417	0.034	0	10	UAP1
0	0.629611	0.307	0.003	0	10	BHLHE41
0	0.62664	0.3	0.001	0	10	AC012236.1
0	0.621646	0.398	0.029	0	10	IFI27L1
0	0.61725	0.412	0.026	0	10	SLC25A4
0	0.608648	0.419	0.027	0	10	FNDC3B
0	0.603409	0.365	0.019	0	10	SLC38A5
0	0.598122	0.328	0.007	0	10	CPNE5
0	0.597457	0.384	0.019	0	10	ARID3A
0	0.593386	0.302	0.006	0	10	SDC1
0	0.584936	0.393	0.023	0	10	ST6GALNAC4
0	0.582698	0.361	0.014	0	10	CHPF
0	0.577761	0.307	0.003	0	10	FCGR2B
0	0.574777	0.349	0.014	0	10	PGM3
0	0.564077	0.3	0.001	0	10	AL133467.1
0	0.557627	0.452	0.04	0	10	CHID1
0	0.55272	0.354	0.02	0	10	PDLIM1
0	0.546818	0.3	0.005	0	10	CKAP4
0	0.543273	0.351	0.018	0	10	SYVN1
0	0.529397	0.302	0.012	0	10	RALGPS2
0	0.519517	0.372	0.026	0	10	SIL1
0	0.513032	0.29	0.011	0	10	CDC6
0	0.507011	0.279	0.003	0	10	PNOC
0	0.503356	0.302	0.015	0	10	CEP128
0	0.502184	0.279	0.011	0	10	CLIC4
2.15e-303	0.728287	0.569	0.064	7.22e-299	10	CCNC
2.86e-300	0.900328	0.571	0.066	9.6e-296	10	MKI67
1.94e-299	1.36245	0.806	0.131	6.52e-295	10	RPN2
2.47e-299	0.643502	0.515	0.053	8.29e-295	10	ISOC2
1.61e-296	1.23354	0.803	0.127	5.4e-292	10	HM13
1.92e-292	0.998297	0.719	0.102	6.44e-288	10	TMEM208
2.88e-291	0.783345	0.578	0.068	9.67e-287	10	ZNF593
5.12e-287	1.20671	0.663	0.091	1.72e-282	10	HIST1H1C
1.45e-286	0.546233	0.365	0.029	4.85e-282	10	HMMR
3.92e-286	1.03168	0.749	0.112	1.31e-281	10	DERL1
1.59e-282	0.522437	0.323	0.022	5.34e-278	10	RAB30
1.02e-276	0.883716	0.569	0.07	3.41e-272	10	TYMS
7.08e-270	0.72853	0.529	0.062	2.37e-265	10	SLC35B1
1.45e-269	0.529808	0.45	0.045	4.87e-265	10	CXXC5
6.54e-264	0.801046	0.672	0.096	2.19e-259	10	SAR1B
1.7e-258	0.666861	0.546	0.068	5.7e-254	10	MAD2L1
3.54e-256	1.05584	0.74	0.121	1.19e-251	10	SSR1
1.15e-254	1.23312	0.834	0.155	3.85e-250	10	OSTC
3.91e-254	0.840479	0.724	0.112	1.31e-249	10	TENT5C
2.26e-252	0.571184	0.499	0.058	7.59e-248	10	SEC13
6.41e-251	0.901504	0.681	0.105	2.15e-246	10	DDOST
9.8e-249	0.718509	0.609	0.085	3.29e-244	10	SEC14L1
5.28e-245	0.719542	0.571	0.077	1.77e-240	10	GNL3
2.25e-243	0.605286	0.525	0.066	7.55e-239	10	CD79B
2.78e-239	0.727764	0.635	0.094	9.31e-235	10	CKS1B
3.42e-238	0.543383	0.422	0.045	1.15e-233	10	TOR3A
2.94e-237	0.80092	0.574	0.08	9.86e-233	10	PCLAF
4.38e-235	0.503575	0.433	0.048	1.47e-230	10	SND1
8.65e-232	0.602091	0.56	0.077	2.9e-227	10	MRPL40
1.57e-231	1.13167	0.824	0.161	5.26e-227	10	P4HB
2.97e-231	0.524469	0.496	0.062	9.97e-227	10	ELL2
8.2e-229	0.559274	0.354	0.034	2.75e-224	10	CCNB1
8.59e-227	0.503446	0.33	0.03	2.88e-222	10	DLGAP5
1.68e-226	-1.94764	0.993	0.999	5.63e-222	10	RPS27
5.79e-226	1.45119	0.892	0.212	1.94e-221	10	PDIA6
5.97e-224	0.576437	0.513	0.068	2e-219	10	SEC63
6.36e-223	2.16983	0.972	0.439	2.13e-218	10	SSR4
8.49e-223	0.609451	0.548	0.076	2.85e-218	10	SRPRA
1.23e-220	5.58748	0.621	0.102	4.11e-216	10	IGHA1
1.07e-217	0.596035	0.525	0.072	3.57e-213	10	DNAJC3
5.98e-217	0.582704	0.532	0.074	2e-212	10	NUSAP1
4.11e-216	0.642023	0.508	0.069	1.38e-211	10	MRPL12
3.59e-215	0.525775	0.358	0.036	1.2e-210	10	TK1
5.33e-214	1.02188	0.817	0.163	1.79e-209	10	TMED10
1.17e-212	1.71194	0.941	0.33	3.91e-208	10	SPCS2
3.52e-210	0.521945	0.342	0.034	1.18e-205	10	GTSE1
5.94e-209	0.85695	0.742	0.138	1.99e-204	10	CANX
1.7e-208	0.965447	0.775	0.151	5.7e-204	10	ARF4
2.05e-208	0.967366	0.775	0.151	6.87e-204	10	TMED9
2.49e-208	1.78321	0.948	0.377	8.36e-204	10	SEC61B
5.59e-207	0.529331	0.323	0.031	1.88e-202	10	CDC20
1.08e-206	0.50848	0.382	0.043	3.61e-202	10	ZWINT
2.86e-206	7.10832	0.979	0.492	9.58e-202	10	IGKC
7e-206	0.533195	0.555	0.083	2.35e-201	10	YIF1A
1.23e-205	0.726833	0.71	0.127	4.11e-201	10	UFM1
1.37e-205	6.44923	0.677	0.139	4.61e-201	10	IGLC3
1.1e-203	1.84139	0.939	0.334	3.7e-199	10	PPIB
5.29e-202	0.683857	0.665	0.115	1.77e-197	10	SRP72
6e-202	0.525888	0.499	0.07	2.01e-197	10	ACBD3
1.33e-197	0.540057	0.602	0.098	4.47e-193	10	CISD2
3.91e-197	0.550876	0.396	0.048	1.31e-192	10	TPX2
1.1e-193	0.500557	0.585	0.094	3.7e-189	10	CTSZ
4.62e-192	0.975196	0.806	0.171	1.55e-187	10	LMAN2
9.2e-190	1.16416	0.82	0.188	3.09e-185	10	ATP5MC1
1.21e-189	-1.99418	0.981	0.997	4.04e-185	10	TMSB4X
8.64e-189	0.547775	0.642	0.112	2.9e-184	10	NPC2
6.07e-188	0.68022	0.583	0.098	2.04e-183	10	SRP54
5.07e-187	0.587594	0.562	0.092	1.7e-182	10	TIMM17A
7.99e-186	0.533191	0.365	0.043	2.68e-181	10	PAICS
1.85e-184	0.552149	0.445	0.062	6.22e-180	10	SNRNP25
5.46e-184	0.802984	0.74	0.149	1.83e-179	10	TRAM1
9.89e-184	1.86753	0.799	0.215	3.32e-179	10	HIST1H4C
1.48e-183	0.510277	0.585	0.099	4.96e-179	10	AKR1A1
2.91e-183	0.526551	0.447	0.063	9.75e-179	10	TOP2A
6.77e-182	1.38085	0.902	0.242	2.27e-177	10	HSPA5
4.29e-178	6.97537	0.754	0.185	1.44e-173	10	IGLC2
6.8e-177	-3.02734	0.693	0.904	2.28e-172	10	BTG1
1.24e-173	0.542569	0.588	0.104	4.17e-169	10	AUP1
1.97e-172	-1.81394	0.965	0.984	6.62e-168	10	RPS29
1.6e-171	-1.46553	0.986	0.995	5.35e-167	10	RPL39
2.04e-170	0.510972	0.515	0.085	6.85e-166	10	CLINT1
1.21e-169	0.64813	0.649	0.125	4.05e-165	10	NUCB2
1.56e-169	0.610683	0.417	0.06	5.22e-165	10	UBE2C
8e-169	0.552071	0.581	0.104	2.68e-164	10	ERGIC3
5.94e-166	5.18178	0.405	0.062	1.99e-161	10	IGHM
7.58e-165	0.584914	0.632	0.122	2.54e-160	10	NDUFB6
8.96e-164	0.734735	0.681	0.141	3.01e-159	10	LAP3
3.1e-163	0.694389	0.639	0.126	1.04e-158	10	VOPP1
8.5e-162	-1.33014	1	1	2.85e-157	10	MALAT1
1.24e-161	0.719117	0.679	0.14	4.17e-157	10	SMC4
2.16e-161	1.39494	0.913	0.304	7.24e-157	10	MTDH
9.48e-160	0.523774	0.604	0.115	3.18e-155	10	UQCC2
2.04e-159	1.35741	0.892	0.266	6.85e-155	10	GSTP1
2.8e-159	0.737702	0.712	0.153	9.38e-155	10	GLRX
2.91e-157	0.530528	0.571	0.106	9.78e-153	10	CYC1
2.79e-152	0.67274	0.693	0.149	9.37e-148	10	TMED2
2.99e-152	0.511338	0.45	0.074	1e-147	10	SMC2
3.47e-152	0.620244	0.625	0.126	1.16e-147	10	STOML2
1.55e-151	-1.43834	0.981	0.991	5.18e-147	10	RPL34
4.18e-149	0.95394	0.827	0.213	1.4e-144	10	ZNF706
2.09e-146	0.517387	0.646	0.135	7.02e-142	10	RNASEH2C
6.13e-146	0.550866	0.696	0.151	2.06e-141	10	TXNL4A
1.4e-145	0.820757	0.768	0.186	4.69e-141	10	IDH2
2.09e-145	0.566402	0.691	0.151	7.02e-141	10	SRP19
4.03e-143	1.34632	0.93	0.317	1.35e-138	10	HERPUD1
2.1e-141	0.789074	0.815	0.206	7.04e-137	10	ATP6V0B
3.71e-140	0.6853	0.763	0.182	1.24e-135	10	MRPL52
8.92e-139	0.640205	0.651	0.144	2.99e-134	10	CHCHD10
2.19e-138	-1.13354	0.977	0.994	7.35e-134	10	RPS15A
3.46e-135	0.588663	0.649	0.145	1.16e-130	10	TIMM8B
3.06e-133	0.662772	0.623	0.139	1.02e-128	10	PRMT1
7.32e-133	-3.22256	0.164	0.748	2.45e-128	10	IL32
9.58e-128	-1.2632	0.986	0.994	3.21e-123	10	RPS12
2.19e-126	1.30467	0.932	0.39	7.33e-122	10	SEC61G
2.24e-126	-1.30672	0.972	0.981	7.5e-122	10	RPL30
2.93e-126	0.657294	0.785	0.202	9.84e-122	10	PSMB6
3.53e-126	0.998504	0.878	0.272	1.18e-121	10	RABAC1
6.94e-126	1.5706	0.956	0.618	2.33e-121	10	SUB1
2.01e-123	-2.52619	0.489	0.805	6.74e-119	10	CD52
8.17e-123	0.544417	0.705	0.172	2.74e-118	10	NDUFAB1
2.46e-122	0.662307	0.663	0.161	8.25e-118	10	C1QBP
1.79e-121	0.730719	0.815	0.222	6.01e-117	10	LSM3
2.04e-120	0.762557	0.815	0.227	6.83e-116	10	ATP5F1A
2.15e-120	0.61574	0.745	0.191	7.21e-116	10	PSMB2
4.09e-120	1.14543	0.92	0.349	1.37e-115	10	SPCS1
2.66e-119	-1.00874	0.991	0.995	8.92e-115	10	RPL28
1.57e-115	0.50979	0.684	0.171	5.25e-111	10	PTTG1
2.66e-115	0.51819	0.726	0.185	8.92e-111	10	TUFM
7.96e-114	0.759951	0.796	0.226	2.67e-109	10	AURKAIP1
1.67e-112	-2.70779	0.44	0.782	5.61e-108	10	S100A4
3.25e-111	0.53469	0.522	0.117	1.09e-106	10	HMGA1
8.03e-111	0.568101	0.71	0.185	2.69e-106	10	PSMA3
9.78e-111	-0.845386	1	0.999	3.28e-106	10	B2M
1.79e-110	0.722941	0.766	0.215	6e-106	10	RPL22L1
3.41e-110	-1.09918	0.993	0.991	1.14e-105	10	EEF1A1
3.02e-108	-2.06537	0.761	0.821	1.01e-103	10	SH3BGRL3
4.49e-108	1.10972	0.934	0.426	1.5e-103	10	TMEM258
1.9e-107	0.948926	0.888	0.308	6.36e-103	10	COPE
8.06e-107	-2.77201	0.136	0.665	2.7e-102	10	CD3D
1.4e-106	0.960352	0.876	0.357	4.69e-102	10	TUBA1B
7.52e-105	1.00946	0.881	0.315	2.52e-100	10	CALR
2.18e-104	-2.83139	0.115	0.647	7.32e-100	10	CD2
2.35e-104	0.711937	0.82	0.246	7.89e-100	10	NDUFV2
1.53e-103	0.651908	0.78	0.225	5.12e-99	10	MRPL51
4.62e-102	-0.969342	0.984	0.993	1.55e-97	10	RPS28
5.52e-102	0.503381	0.733	0.202	1.85e-97	10	PHPT1
5.64e-102	-1.16067	0.972	0.982	1.89e-97	10	TMSB10
3.41e-101	0.574066	0.745	0.211	1.14e-96	10	PPA1
1.15e-100	-1.04153	0.991	0.989	3.86e-96	10	RPS27A
4.13e-100	-0.855558	0.993	0.997	1.39e-95	10	RPL10
5.36e-100	0.944383	0.911	0.347	1.8e-95	10	SERP1
1.13e-99	0.761353	0.595	0.167	3.8e-95	10	IFI27
7.88e-99	-1.32873	0.937	0.971	2.64e-94	10	ACTB
8.12e-99	-0.790589	0.991	0.998	2.72e-94	10	RPL41
7.32e-98	0.734027	0.852	0.273	2.46e-93	10	DAD1
1.41e-97	-1.05942	0.981	0.977	4.74e-93	10	RPS3
1.8e-97	0.700424	0.815	0.27	6.05e-93	10	TUBB
4.96e-97	0.986933	0.946	0.456	1.66e-92	10	H2AFZ
3.79e-93	-0.993493	0.972	0.989	1.27e-88	10	RPL32
1.86e-91	1.06661	0.906	0.419	6.22e-87	10	PSME2
2.64e-90	-0.917434	0.979	0.992	8.85e-86	10	RPS14
1.02e-89	-1.11626	0.963	0.948	3.42e-85	10	RPS25
1.25e-89	0.860019	0.892	0.335	4.21e-85	10	UQCRQ
1.73e-89	-2.83526	0.351	0.695	5.8e-85	10	TXNIP
5.01e-89	-0.87728	0.993	0.997	1.68e-84	10	RPL13
1.57e-88	0.590757	0.824	0.265	5.25e-84	10	SELENOK
1.29e-87	0.525733	0.719	0.214	4.34e-83	10	TOP1
2.65e-87	-2.62406	0.173	0.623	8.87e-83	10	TRAC
5.82e-87	0.890368	0.979	0.715	1.95e-82	10	HMGB1
6.04e-87	1.06185	0.927	0.447	2.03e-82	10	UQCRH
2.87e-86	0.527077	0.813	0.254	9.61e-82	10	NDUFB7
9.48e-86	0.636761	0.691	0.212	3.18e-81	10	MT-ND6
3.16e-85	0.532644	0.82	0.258	1.06e-80	10	PSMD8
1.36e-83	0.563316	0.773	0.244	4.56e-79	10	ATP5F1B
5.39e-83	0.672836	0.731	0.236	1.81e-78	10	CCND2
7.27e-83	-3.576	0.136	0.593	2.44e-78	10	CCL5
1.92e-82	-2.31406	0.457	0.723	6.43e-78	10	TSC22D3
2.07e-82	-2.84406	0.162	0.606	6.95e-78	10	CD69
4.48e-82	-1.00669	0.958	0.955	1.5e-77	10	RPL26
6.64e-82	-2.25512	0.389	0.678	2.23e-77	10	PTPRC
1.07e-81	0.845585	0.895	0.366	3.58e-77	10	ATP5PF
1.38e-81	0.591524	0.785	0.253	4.62e-77	10	EIF5A
1.65e-81	0.557806	0.831	0.271	5.55e-77	10	NDUFS6
1.2e-79	-1.417	0.869	0.813	4.02e-75	10	DDX5
2.75e-79	-0.95198	0.977	0.968	9.23e-75	10	RPL12
8.15e-78	-0.923181	0.984	0.974	2.73e-73	10	RPL37
1.11e-76	-0.962906	0.977	0.982	3.71e-72	10	RPLP2
1.05e-75	-2.36558	0.527	0.715	3.5e-71	10	ZFP36L2
3.05e-74	-1.15748	0.986	0.962	1.02e-69	10	RPL13A
4.05e-72	-0.868831	0.97	0.965	1.36e-67	10	RPL35A
1.34e-67	-0.807773	0.97	0.984	4.51e-63	10	RPL11
2.37e-67	-1.87484	0.607	0.702	7.95e-63	10	MYL12A
5e-67	0.712247	0.874	0.352	1.68e-62	10	ATP5MC3
8.3e-66	0.74422	0.888	0.388	2.78e-61	10	PRDX1
8.84e-66	-1.74358	0.831	0.765	2.96e-61	10	SRGN
1.85e-62	-0.913353	0.963	0.95	6.21e-58	10	HLA-A
1.86e-62	-1.67222	0.564	0.711	6.23e-58	10	S100A6
3.95e-62	-1.36789	0.808	0.767	1.33e-57	10	HLA-E
1.05e-61	-1.03641	0.958	0.883	3.53e-57	10	H3F3B
1.5e-61	0.574911	0.848	0.334	5.02e-57	10	CYCS
1.65e-61	-2.39474	0.166	0.528	5.53e-57	10	TRBC2
2.8e-61	0.571101	0.883	0.359	9.38e-57	10	RPS27L
1.93e-60	-0.87438	0.96	0.927	6.46e-56	10	RPL14
2.5e-60	-2.25846	0.642	0.704	8.38e-56	10	CXCR4
1.06e-59	-2.9047	0.112	0.493	3.57e-55	10	LTB
1.82e-59	-1.11235	0.977	0.919	6.12e-55	10	FTH1
9.19e-59	-0.898789	0.946	0.943	3.08e-54	10	RPL9
3.47e-58	-2.48111	0.548	0.672	1.16e-53	10	JUNB
2.89e-57	-1.34635	0.876	0.79	9.68e-53	10	RPL38
6.59e-57	-2.73037	0.073	0.458	2.21e-52	10	IL7R
3.54e-55	0.554501	0.787	0.301	1.19e-50	10	MIF
7.71e-55	0.51532	0.717	0.275	2.59e-50	10	HSPD1
2.09e-54	-1.12455	0.925	0.831	7e-50	10	RPS20
8.42e-54	-1.42916	0.775	0.719	2.82e-49	10	TOMM7
2.08e-52	-0.549127	0.993	0.999	6.96e-48	10	RPLP1
2.2e-52	-2.00743	0.136	0.478	7.39e-48	10	FYB1
2.61e-52	-0.914972	0.925	0.882	8.76e-48	10	RPS21
3.55e-52	-2.08522	0.073	0.432	1.19e-47	10	CD3G
4.37e-52	-2.007	0.187	0.506	1.47e-47	10	EVL
1.27e-51	-0.680352	0.979	0.98	4.25e-47	10	RPL19
2.39e-51	-0.581014	0.986	0.989	8.03e-47	10	RPS15
3.88e-51	-0.78398	0.977	0.977	1.3e-46	10	RPL21
1.12e-50	-2.29149	0.075	0.428	3.77e-46	10	CD7
4e-50	-0.815754	0.974	0.968	1.34e-45	10	RPS3A
2.07e-49	0.613416	0.965	0.638	6.93e-45	10	CYBA
4.96e-49	-0.719183	0.977	0.97	1.66e-44	10	RPS23
1.22e-48	-1.88702	0.471	0.616	4.09e-44	10	HCST
1.43e-48	-0.796602	0.972	0.921	4.8e-44	10	EIF1
1.56e-48	-2.45022	0.082	0.423	5.23e-44	10	TRBC1
1.05e-47	-2.26191	0.201	0.499	3.51e-43	10	TNFAIP3
2.09e-47	-2.8081	0.075	0.415	7.01e-43	10	NKG7
1.04e-46	0.615805	0.948	0.517	3.49e-42	10	COX7A2
1.11e-46	0.665283	0.918	0.559	3.71e-42	10	CHCHD2
1.12e-46	-0.865605	0.979	0.947	3.76e-42	10	MT-ND2
4.5e-45	-2.29023	0.349	0.561	1.51e-40	10	DUSP1
4.97e-44	-1.83213	0.089	0.406	1.67e-39	10	CD3E
1.71e-43	-2.16192	0.351	0.569	5.74e-39	10	MT2A
2.34e-43	-1.02806	0.885	0.754	7.84e-39	10	PFDN5
2.27e-42	-1.09037	0.939	0.855	7.61e-38	10	RPL23A
3.11e-42	-1.00679	0.841	0.785	1.04e-37	10	CFL1
4.53e-42	-0.627314	0.979	0.959	1.52e-37	10	RPL36
6.47e-42	0.63511	0.906	0.475	2.17e-37	10	YBX1
2.77e-41	-1.31878	0.768	0.724	9.28e-37	10	PFN1
1.65e-39	-2.55366	0.101	0.402	5.54e-35	10	GZMA
1.84e-39	-0.892353	0.96	0.906	6.17e-35	10	RPL27A
1.4e-37	-2.23985	0.108	0.39	4.68e-33	10	ANXA1
2.89e-36	-1.69828	0.087	0.363	9.68e-32	10	LCK
3.39e-36	-0.727545	0.948	0.874	1.14e-31	10	RPSA
9.66e-36	-2.23324	0.213	0.448	3.24e-31	10	ID2
6.85e-35	-1.95275	0.084	0.355	2.3e-30	10	ALOX5AP
2.73e-34	-0.77749	0.953	0.87	9.17e-30	10	RPS26
1.12e-33	-1.86836	0.365	0.515	3.76e-29	10	IFITM2
1.29e-33	-1.57848	0.536	0.581	4.31e-29	10	ITM2B
1.43e-33	-1.55096	0.768	0.699	4.8e-29	10	RPL31
3.54e-33	-0.747386	0.988	0.978	1.19e-28	10	TPT1
4.29e-33	-1.82532	0.063	0.327	1.44e-28	10	CST7
5.12e-33	-0.70231	0.974	0.95	1.72e-28	10	RPS6
3.24e-32	-0.571017	0.953	0.936	1.09e-27	10	RPS7
5.82e-31	-0.951082	0.864	0.738	1.95e-26	10	CALM1
2.79e-30	-0.626291	0.956	0.932	9.37e-26	10	RPS13
1.59e-29	-0.522654	0.991	0.988	5.34e-25	10	RPS18
3.39e-28	-1.71403	0.18	0.397	1.14e-23	10	DDIT4
3.89e-28	-1.51933	0.562	0.565	1.3e-23	10	COMMD6
8.44e-28	-1.25036	0.632	0.61	2.83e-23	10	ARHGDIB
1.04e-27	-0.618185	0.895	0.864	3.48e-23	10	ACTG1
1.26e-27	-1.71087	0.197	0.397	4.24e-23	10	RARRES3
1.71e-27	-1.56599	0.061	0.289	5.74e-23	10	CD247
3.02e-27	-1.51103	0.08	0.306	1.01e-22	10	FYN
3.64e-27	-0.576599	0.963	0.913	1.22e-22	10	RPL6
6.32e-27	-1.47593	0.541	0.558	2.12e-22	10	MYL12B
1.27e-26	-1.96206	0.101	0.322	4.27e-22	10	DUSP2
2.92e-26	-3.24712	0.126	0.345	9.8e-22	10	CCL4
2.94e-26	-1.18574	0.585	0.615	9.85e-22	10	CORO1A
7.36e-26	-1.46997	0.473	0.539	2.47e-21	10	S100A10
1.07e-25	-1.73658	0.047	0.265	3.58e-21	10	CTSW
3.89e-25	-2.08035	0.054	0.27	1.3e-20	10	GZMK
5.21e-25	-0.59163	0.944	0.888	1.75e-20	10	RPL10A
6.01e-25	-0.562647	0.944	0.896	2.02e-20	10	RPL24
6.02e-25	-0.525093	0.946	0.922	2.02e-20	10	UBA52
6.49e-25	-1.42901	0.049	0.261	2.18e-20	10	CD96
2.06e-24	-1.71917	0.148	0.348	6.92e-20	10	REL
3.43e-24	-0.536486	0.981	0.958	1.15e-19	10	RPL3
4.32e-24	-0.583813	0.986	0.975	1.45e-19	10	MT-ND3
4.56e-24	-1.63246	0.157	0.349	1.53e-19	10	ETS1
9.12e-24	-1.50487	0.059	0.263	3.06e-19	10	GIMAP4
1.3e-22	-0.677289	0.934	0.772	4.35e-18	10	EEF1D
1.42e-22	-1.47387	0.581	0.559	4.75e-18	10	S100A11
2.86e-22	-1.43691	0.059	0.253	9.6e-18	10	SPOCK2
4.6e-22	-0.974814	0.862	0.72	1.54e-17	10	VIM
1.44e-21	-1.23047	0.604	0.606	4.83e-17	10	KLF6
2.74e-20	-1.67398	0.208	0.36	9.19e-16	10	ZFP36L1
6.62e-20	-3.45666	0.138	0.315	2.22e-15	10	GNLY
1.38e-18	-0.564981	0.937	0.855	4.63e-14	10	RPL22
1.41e-18	-0.761341	0.899	0.743	4.72e-14	10	RPL23
3.49e-18	-2.39663	0.087	0.255	1.17e-13	10	GZMB
3.77e-18	-1.51032	0.44	0.475	1.26e-13	10	CD44
4.17e-18	-1.4484	0.283	0.398	1.4e-13	10	STK17A
2.17e-17	-1.54349	0.543	0.537	7.28e-13	10	NFKBIA
6.38e-17	-0.714273	0.848	0.685	2.14e-12	10	BTF3
1.43e-16	-1.52203	0.126	0.281	4.8e-12	10	ZNF331
1.03e-15	-1.54433	0.225	0.344	3.45e-11	10	ITM2A
3.47e-15	-1.46851	0.295	0.384	1.16e-10	10	ACAP1
3.76e-15	-1.47969	0.389	0.437	1.26e-10	10	PPP2R5C
7.07e-15	-1.27426	0.576	0.58	2.37e-10	10	RGS1
4.38e-14	-1.26243	0.639	0.534	1.47e-09	10	FUS
5.44e-14	-1.40834	0.354	0.409	1.83e-09	10	CD37
6.35e-14	-1.37531	0.185	0.317	2.13e-09	10	DUSP4
8.63e-14	-1.195	0.157	0.288	2.89e-09	10	DEK
1.23e-13	-1.2444	0.443	0.467	4.12e-09	10	COTL1
1.32e-13	-0.596105	0.904	0.705	4.44e-09	10	TMA7
1.49e-13	-1.46081	0.201	0.314	5e-09	10	RUNX3
2.18e-13	-1.35217	0.131	0.262	7.3e-09	10	NR4A2
2.95e-13	-0.550067	0.934	0.791	9.88e-09	10	RPL27
5.98e-13	-1.42051	0.178	0.291	2.01e-08	10	SLA
7.14e-13	-1.39732	0.405	0.431	2.4e-08	10	PNRC1
1.97e-12	-0.56298	0.906	0.707	6.61e-08	10	COX7C
3.04e-12	-1.21427	0.138	0.257	1.02e-07	10	PDCD4
3.13e-12	-1.26979	0.356	0.405	1.05e-07	10	LAPTM5
4.49e-12	-0.568888	0.932	0.769	1.51e-07	10	MYL6
8.03e-12	-1.15266	0.597	0.531	2.69e-07	10	JUND
8.57e-12	-1.53367	0.206	0.306	2.88e-07	10	CREM
1.17e-11	-1.2215	0.204	0.304	3.93e-07	10	RGS10
4.55e-11	-1.00782	0.754	0.582	1.52e-06	10	RPS10
4.77e-11	-1.73324	0.251	0.336	1.6e-06	10	ZFP36
5.66e-11	-0.865747	0.766	0.577	1.9e-06	10	SKP1
6.69e-11	-1.31079	0.351	0.388	2.24e-06	10	ZFAS1
1.66e-10	-1.09266	0.7	0.543	5.56e-06	10	PABPC1
1.75e-10	-0.508545	0.431	0.217	5.88e-06	10	YME1L1
2.53e-10	-0.531977	0.478	0.239	8.49e-06	10	REX1BD
5.37e-10	-1.15858	0.588	0.493	1.8e-05	10	2023-09-07
5.39e-10	-1.25287	0.293	0.348	1.81e-05	10	IL2RG
6.39e-10	-1.24035	0.602	0.554	2.14e-05	10	FOS
2.92e-09	-0.526608	0.407	0.209	9.81e-05	10	PLP2
2.98e-09	-0.566666	0.349	0.181	9.98e-05	10	KLF2
4.03e-09	-0.506879	0.424	0.219	0.000135215	10	TAX1BP1
5.38e-09	-1.36782	0.314	0.359	0.000180552	10	BIRC3
1.29e-08	-1.19886	0.386	0.393	0.000432281	10	LIMD2
1.88e-08	-0.515485	0.333	0.174	0.000630903	10	SYAP1
1.95e-08	-0.534005	0.37	0.194	0.000653121	10	G3BP2
3.13e-08	-0.545833	0.459	0.242	0.00105073	10	MPHOSPH8
3.54e-08	-1.17814	0.187	0.261	0.00118853	10	TBC1D10C
4.63e-08	-0.508445	0.384	0.204	0.00155131	10	EIF1B
4.65e-08	-0.652309	0.85	0.623	0.0015607	10	ARPC2
1.15e-07	-0.506462	0.337	0.181	0.00384586	10	DDX6
1.64e-07	-0.529244	0.361	0.194	0.00551611	10	AMD1
2.05e-07	-0.784785	0.745	0.571	0.00686969	10	HNRNPA1
2.73e-07	-1.19472	0.227	0.281	0.00914836	10	AAK1
3.67e-07	-1.13799	0.443	0.407	0.0123231	10	LCP1
4.61e-07	-0.575535	0.473	0.256	0.0154598	10	NKTR
4.83e-07	-1.16791	0.644	0.489	0.016199	10	SARAF
7.32e-07	-1.22742	0.215	0.277	0.0245435	10	AC020916.1
8.05e-07	-0.531486	0.393	0.216	0.0269928	10	COX14
1.11e-06	-0.550392	0.389	0.214	0.0373041	10	DOCK8
1.19e-06	-1.20963	0.337	0.345	0.0400251	10	LRRFIP1
1.3e-06	-0.538944	0.564	0.304	0.0437147	10	GPX4
1.42e-06	-1.06266	0.574	0.468	0.0476033	10	DDX24
0	2.22156	0.459	0.032	0	11	KRT8
9.44e-302	1.43305	0.258	0.011	3.17e-297	11	S100A14
2.42e-272	1.87972	0.289	0.016	8.11e-268	11	ADIRF
2.94e-260	2.27589	0.439	0.043	9.86e-256	11	KRT18
1.42e-224	1.72059	0.261	0.016	4.77e-220	11	AZGP1
1.42e-203	1.62614	0.283	0.022	4.77e-199	11	NUPR1
1.76e-162	2.32923	0.442	0.068	5.9e-158	11	KRT19
1.43e-144	2.68385	0.482	0.093	4.8e-140	11	MGP
3.25e-80	1.4071	0.414	0.104	1.09e-75	11	MARCKSL1
1.2e-77	1.37983	0.278	0.052	4.02e-73	11	TPM1
5.32e-45	1.27942	0.467	0.196	1.78e-40	11	DSTN
2.42e-41	1.2057	0.317	0.099	8.11e-37	11	CD24
4.35e-39	-0.567495	0.98	1	1.46e-34	11	B2M
1.64e-33	-1.02402	0.513	0.771	5.49e-29	11	SRGN
2.41e-33	1.00365	0.943	0.92	8.07e-29	11	FTH1
1.03e-32	1.01576	0.252	0.079	3.46e-28	11	CD9
9.95e-31	1.17202	0.547	0.307	3.34e-26	11	MIF
1.17e-30	-0.584932	0.898	0.972	3.92e-26	11	HLA-B
4.46e-30	1.14595	0.439	0.211	1.49e-25	11	XBP1
1.55e-29	1.69306	0.442	0.225	5.18e-25	11	HSPB1
2.24e-29	-0.616038	0.833	0.953	7.51e-25	11	HLA-A
3.64e-25	-0.580956	0.847	0.938	1.22e-20	11	HLA-C
4.67e-25	-0.877284	0.552	0.779	1.57e-20	11	S100A4
7.59e-23	0.61002	0.966	0.932	2.55e-18	11	RPL8
6.21e-21	1.24141	0.666	0.521	2.08e-16	11	COX6C
6.43e-21	-0.711057	0.436	0.676	2.16e-16	11	PTPRC
2.92e-20	-0.849426	0.572	0.738	9.79e-16	11	IL32
1.85e-19	0.833423	0.493	0.301	6.2e-15	11	TXN
2.48e-19	-0.717053	0.516	0.727	8.31e-15	11	VIM
6.54e-19	0.828969	0.496	0.306	2.19e-14	11	GPX4
9.3e-19	0.762078	0.909	0.814	3.12e-14	11	FTL
4.3e-18	-0.605795	0.629	0.801	1.44e-13	11	CD52
1.61e-17	-0.747622	0.408	0.618	5.41e-13	11	CORO1A
2e-17	-0.772069	0.391	0.618	6.71e-13	11	TRAC
1.88e-16	-0.588797	0.711	0.822	6.3e-12	11	SH3BGRL3
2.84e-16	0.530759	0.912	0.837	9.52e-12	11	RPL7
3.1e-16	-0.678593	0.428	0.639	1.04e-11	11	CD2
3.39e-16	-0.830663	0.312	0.524	1.14e-11	11	TRBC2
8.92e-15	-0.844434	0.391	0.584	2.99e-10	11	RGS1
3.13e-14	-0.622628	0.47	0.649	1.05e-09	11	CYBA
3.54e-14	-0.801055	0.272	0.47	1.19e-09	11	COTL1
5.03e-14	-0.769	0.212	0.412	1.69e-09	11	LCP1
5.14e-14	-0.583631	0.422	0.614	1.72e-09	11	ARHGDIB
5.44e-14	0.9485	0.266	0.136	1.83e-09	11	MIEN1
3.28e-13	0.712257	0.541	0.397	1.1e-08	11	PRDX1
3.51e-13	0.590742	0.688	0.557	1.18e-08	11	S100A11
[truncated: 64 more rows]

## Sheet: Table S3
Table S3. Gene signatures of B cell subsets
p_val	avg_log2FC	pct.1	pct.2	p_val_adj	cluster	gene
1.36e-36	-1.26501	0.1	0.309	4.56e-32	1	ALOX5AP
1.79e-20	-0.579643	0.121	0.286	5.99e-16	1	ANKRD11
1.63e-27	-0.797142	0.075	0.251	5.48e-23	1	ATP1B3
8.47e-35	0.791008	0.473	0.293	2.84e-30	1	BANK1
4.85e-22	-0.804375	0.2	0.386	1.63e-17	1	BIRC3
1.95e-26	-0.722412	0.129	0.327	6.54e-22	1	BTG2
4.67e-23	-0.531264	0.191	0.398	1.57e-18	1	CCNL1
1.37e-16	-0.775409	0.386	0.542	4.6e-12	1	CD69
1.79e-10	0.540283	0.325	0.242	5.99e-06	1	CD79B
4.77e-17	-0.518149	0.165	0.332	1.6e-12	1	CLK1
6.96e-22	-0.550409	0.148	0.331	2.34e-17	1	COX5A
3.79e-43	-1.2773	0.063	0.29	1.27e-38	1	CREM
4.39e-42	-1.46376	0.045	0.255	1.47e-37	1	CTSC
4.57e-21	-0.529468	0.197	0.399	1.53e-16	1	CYCS
1.44e-18	-0.58525	0.183	0.359	4.82e-14	1	DDIT4
9.53e-26	-0.985672	0.119	0.302	3.2e-21	1	DNAJB1
7.2e-19	-0.665383	0.38	0.57	2.42e-14	1	DUSP1
5.18e-33	0.542257	0.835	0.793	1.74e-28	1	EEF1B2
1.75e-71	-1.43139	0.225	0.576	5.85e-67	1	FOS
3.75e-43	-0.563663	0.918	0.977	1.26e-38	1	FTH1
1.94e-22	-0.893165	0.244	0.439	6.51e-18	1	GPR183
1.07e-31	-0.84252	0.066	0.255	3.6e-27	1	GRN
8.75e-25	-0.761597	0.114	0.297	2.93e-20	1	GSTP1
1.44e-70	-0.908463	0.721	0.913	4.83e-66	1	H3F3B
1.87e-37	-0.886631	0.299	0.563	6.26e-33	1	HERPUD1
2.92e-34	0.583636	0.778	0.665	9.79e-30	1	HLA-DQB1
6.65e-15	-0.551314	0.659	0.793	2.23e-10	1	HSP90AA1
9.31e-36	-1.07291	0.136	0.361	3.12e-31	1	HSP90B1
6.53e-31	-1.38293	0.11	0.307	2.19e-26	1	HSPA1A
2.91e-14	-0.513088	0.221	0.372	9.76e-10	1	IFI44L
8.17e-32	-0.82525	0.189	0.432	2.74e-27	1	IGHM
2.23e-27	-1.13065	0.118	0.298	7.47e-23	1	IRF7
1.33e-28	-0.838732	0.209	0.42	4.48e-24	1	IRF8
1.28e-06	-0.52643	0.306	0.408	0.0429752	1	ISG15
1.97e-09	0.692667	0.325	0.261	6.59e-05	1	ITGB1
1.28e-39	-2.19776	0.084	0.29	4.29e-35	1	JCHAIN
6.43e-24	-0.890227	0.297	0.5	2.15e-19	1	JUN
3.18e-61	-1.10026	0.385	0.707	1.07e-56	1	JUNB
8.82e-23	-0.641685	0.099	0.267	2.96e-18	1	KDM6B
3.56e-15	-0.710754	0.189	0.345	1.2e-10	1	LGALS1
2.52e-29	-0.683628	0.196	0.435	8.45e-25	1	MCL1
4.36e-56	0.778852	0.737	0.474	1.46e-51	1	MS4A1
2.38e-29	-1.0537	0.138	0.345	7.98e-25	1	MT2A
2.19e-84	0.587263	0.997	0.989	7.35e-80	1	MT-ATP6
1.72e-95	0.577388	0.999	0.999	5.77e-91	1	MT-CO3
3.71e-47	-1.21161	0.451	0.699	1.24e-42	1	NEAT1
7e-40	-1.02285	0.217	0.491	2.35e-35	1	NFKBIA
9.24e-45	-1.3882	0.107	0.351	3.1e-40	1	NPC2
2.58e-38	-1.01575	0.178	0.43	8.65e-34	1	NR4A2
7.9e-15	-0.505431	0.441	0.625	2.65e-10	1	PFN1
1.27e-17	-0.852195	0.201	0.351	4.25e-13	1	PLAC8
1.32e-46	-1.24101	0.083	0.334	4.43e-42	1	PMAIP1
6.88e-21	-0.500162	0.12	0.292	2.31e-16	1	PPP1R2
3.61e-23	-0.597095	0.093	0.261	1.21e-18	1	PSAP
4.15e-24	-0.654314	0.129	0.313	1.39e-19	1	RAB11FIP1
4.6e-19	-0.562999	0.343	0.543	1.54e-14	1	REL
5.37e-104	-2.29745	0.103	0.517	1.8e-99	1	RGS1
1.07e-43	-1.37369	0.048	0.268	3.6e-39	1	RGS2
6.68e-17	-0.594219	0.132	0.279	2.24e-12	1	RPL17
3.17e-30	-0.8661	0.157	0.371	1.06e-25	1	RPS17
6.34e-16	-0.835669	0.325	0.485	2.13e-11	1	S100A4
1.24e-45	-1.14591	0.323	0.586	4.17e-41	1	S100A6
8.79e-29	-0.631819	0.209	0.448	2.95e-24	1	SARAF
6.18e-18	-0.565125	0.481	0.679	2.07e-13	1	SAT1
4.15e-38	-1.16227	0.216	0.455	1.39e-33	1	SEC61B
2.59e-22	-0.571614	0.187	0.388	8.69e-18	1	SEC61G
1.58e-19	-0.532711	0.112	0.273	5.3e-15	1	SELENOK
1.23e-14	-0.516325	0.259	0.418	4.13e-10	1	SPCS1
3e-16	-0.503051	0.112	0.252	1.01e-11	1	SPIB
1.33e-78	-1.56376	0.191	0.556	4.45e-74	1	SRGN
9.1e-08	0.539507	0.254	0.197	0.00305194	1	SYPL1
2.92e-10	-0.504102	0.286	0.41	9.81e-06	1	TCF4
1.14e-14	0.589178	0.324	0.222	3.81e-10	1	TNFRSF13C
3.14e-39	-2.04078	0.119	0.343	1.05e-34	1	TXN
2.42e-16	-0.557125	0.434	0.615	8.1e-12	1	VIM
5.36e-16	0.741671	0.305	0.197	1.8e-11	1	VPREB3
9.21e-26	-0.645646	0.202	0.422	3.09e-21	1	YPEL5
1.56e-21	-0.72647	0.107	0.267	5.24e-17	1	ZC3HAV1
2.13e-61	-1.5682	0.074	0.369	7.15e-57	1	ZFP36
1.78e-49	-1.28244	0.105	0.373	5.97e-45	1	ZNF331
3.07e-135	1.90341	0.655	0.254	1.03e-130	2	RPS17
1.35e-111	1.52654	0.806	0.444	4.52e-107	2	CD69
3.32e-110	0.867094	0.992	0.987	1.11e-105	2	RPL13A
3.29e-109	0.812659	1	0.988	1.1e-104	2	RPLP2
1.61e-104	1.0072	0.946	0.917	5.4e-100	2	RPL23A
1.25e-99	0.797454	0.983	0.96	4.18e-95	2	RPL27A
3.02e-93	1.30173	0.848	0.737	1.01e-88	2	RPL31
6.4e-84	1.4039	0.681	0.415	2.15e-79	2	RPL36A
8.05e-77	1.40043	0.31	0.077	2.7e-72	2	HLA-DQA2
1.02e-71	1.01255	0.841	0.594	3.43e-67	2	JUNB
1.19e-71	0.772965	0.948	0.91	4e-67	2	RPS20
8.23e-68	0.751657	0.968	0.882	2.76e-63	2	BTG1
3.03e-66	0.999038	0.758	0.555	1.02e-61	2	RPS10
1.52e-65	1.13606	0.739	0.484	5.09e-61	2	DUSP1
1.77e-64	0.554429	0.991	0.985	5.92e-60	2	RPS6
4.8e-63	0.513211	0.984	0.976	1.61e-58	2	RPL26
5.62e-63	1.28545	0.382	0.136	1.88e-58	2	DUSP2
3.25e-61	0.532722	0.98	0.971	1.09e-56	2	RPS25
2.03e-59	0.810429	0.911	0.748	6.82e-55	2	CXCR4
4.17e-56	-0.520963	0.985	0.991	1.4e-51	2	TPT1
7.66e-53	0.691225	0.999	0.967	2.57e-48	2	CD74
1.84e-51	0.933284	0.692	0.435	6.18e-47	2	CD83
1.09e-46	-1.24807	0.147	0.424	3.67e-42	2	S100A11
7.33e-46	0.614008	0.895	0.864	2.46e-41	2	RPL27
2.36e-42	0.616951	0.976	0.958	7.91e-38	2	MT-ND2
2.38e-42	-1.234	0.341	0.57	7.98e-38	2	S100A6
3.62e-42	0.609748	0.892	0.839	1.21e-37	2	RPL38
1.18e-40	0.581144	0.915	0.898	3.96e-36	2	RPL7
8.01e-40	1.14046	0.546	0.344	2.69e-35	2	IGHM
4.07e-38	-2.17612	0.108	0.336	1.37e-33	2	TXN
4.2e-38	0.869538	0.567	0.335	1.41e-33	2	NR4A2
6.21e-37	-1.32745	0.218	0.444	2.08e-32	2	SEC61B
9.61e-37	-1.32018	0.253	0.494	3.22e-32	2	S100A4
2.45e-35	0.93028	0.407	0.213	8.23e-31	2	RPL17
6.84e-35	0.718192	0.636	0.408	2.29e-30	2	CD79A
2.08e-34	-0.905218	0.384	0.618	6.98e-30	2	VIM
4.07e-34	0.781492	0.39	0.183	1.37e-29	2	VPREB3
5.66e-34	-1.36366	0.194	0.428	1.9e-29	2	ISG15
1.83e-33	-1.14588	0.114	0.337	6.13e-29	2	MX1
4.51e-33	-0.987291	0.177	0.406	1.51e-28	2	BST2
2.13e-32	-0.836879	0.431	0.632	7.14e-28	2	SUB1
9.16e-32	-0.96759	0.484	0.681	3.07e-27	2	NEAT1
4.2e-30	-1.03373	0.161	0.378	1.41e-25	2	IFI44L
1.28e-29	0.804514	0.586	0.414	4.3e-25	2	HLA-DRB5
2.52e-28	-0.950025	0.152	0.357	8.46e-24	2	VAMP8
2.84e-28	0.738607	0.417	0.226	9.51e-24	2	CD79B
6.34e-28	-1.37154	0.108	0.292	2.13e-23	2	IRF7
3.16e-27	0.668503	0.645	0.487	1.06e-22	2	ZFAS1
5.15e-26	-0.646738	0.53	0.677	1.73e-21	2	SRP14
2.97e-23	0.761907	0.333	0.177	9.96e-19	2	HSPA1B
6.64e-23	-0.984469	0.171	0.343	2.23e-18	2	HSP90B1
2.01e-22	0.693278	0.585	0.429	6.75e-18	2	JUN
4.81e-22	-0.830646	0.239	0.416	1.61e-17	2	SPCS1
9.39e-22	0.733963	0.3	0.157	3.15e-17	2	CCR7
2.78e-21	-0.938774	0.16	0.331	9.34e-17	2	MT2A
1.2e-20	-0.720895	0.167	0.347	4.03e-16	2	RNF213
1.75e-20	-1.10586	0.19	0.347	5.88e-16	2	PLAC8
1.76e-20	0.652194	0.384	0.237	5.89e-16	2	DNAJB1
2.13e-20	-0.858261	0.171	0.341	7.13e-16	2	S100A10
3.68e-20	-0.749156	0.122	0.287	1.23e-15	2	HCST
6.93e-20	0.54583	0.56	0.405	2.32e-15	2	NFKBIA
1.48e-19	0.73004	0.622	0.475	4.98e-15	2	FOS
4.8e-19	-0.66349	0.215	0.383	1.61e-14	2	PARK7
1.67e-18	0.723542	0.273	0.15	5.59e-14	2	NR4A1
3.61e-18	0.511428	0.733	0.633	1.21e-13	2	LAPTM5
6.26e-18	0.60483	0.421	0.281	2.1e-13	2	ZFP36
7.65e-18	0.68927	0.421	0.276	2.57e-13	2	SMIM14
9.28e-18	-0.631359	0.196	0.361	3.11e-13	2	GNG5
2.09e-17	0.730124	0.278	0.159	7.01e-13	2	CKS2
3.41e-17	-0.596273	0.296	0.461	1.14e-12	2	SSR4
3.51e-17	-0.679067	0.188	0.345	1.18e-12	2	STAT1
4.72e-17	-0.560858	0.532	0.661	1.58e-12	2	MYL6
5.03e-17	-0.641048	0.22	0.384	1.69e-12	2	PSME2
6.9e-17	-1.10481	0.19	0.322	2.31e-12	2	NPC2
7.51e-17	-0.676079	0.167	0.319	2.52e-12	2	COX5A
8.44e-17	0.513501	0.642	0.552	2.83e-12	2	HNRNPA1
2.76e-16	-0.575657	0.304	0.468	9.25e-12	2	DDX24
1.49e-15	-0.585187	0.493	0.65	5e-11	2	GAPDH
2.7e-15	-0.640314	0.126	0.266	9.05e-11	2	XAF1
3.26e-15	0.560838	0.259	0.143	1.09e-10	2	FCMR
5.29e-15	0.690038	0.485	0.358	1.77e-10	2	IER2
9.22e-15	-0.536322	0.12	0.256	3.09e-10	2	NDUFV2
1.12e-14	-0.573133	0.181	0.327	3.76e-10	2	PPIB
3.57e-14	-0.559588	0.195	0.341	1.2e-09	2	ARPC5
4.21e-14	0.55047	0.5	0.369	1.41e-09	2	ZFP36L1
1.26e-13	-0.93555	0.168	0.285	4.23e-09	2	ALOX5AP
1.38e-13	-0.573886	0.245	0.39	4.63e-09	2	LY6E
2.37e-13	0.596497	0.298	0.187	7.95e-09	2	GADD45B
3.15e-13	-0.501686	0.254	0.399	1.06e-08	2	UQCR10
3.6e-13	-0.508555	0.224	0.369	1.21e-08	2	RBX1
3.99e-13	0.519688	0.547	0.459	1.34e-08	2	NOP53
5.86e-13	-1.70728	0.163	0.264	1.97e-08	2	JCHAIN
8.26e-13	0.604495	0.278	0.174	2.77e-08	2	RCSD1
1.29e-12	-0.546137	0.23	0.37	4.32e-08	2	SEC61G
4.07e-12	0.522797	0.31	0.205	1.36e-07	2	C6orf48
2.27e-11	-0.524996	0.165	0.285	7.6e-07	2	ENO1
1.1e-10	-0.788268	0.216	0.332	3.69e-06	2	LGALS1
1.58e-10	-0.520797	0.22	0.343	5.3e-06	2	PARP14
4.12e-10	0.563116	0.273	0.182	1.38e-05	2	PHACTR1
6.93e-10	-0.618376	0.39	0.497	2.32e-05	2	SRGN
7.97e-10	-0.548082	0.199	0.308	2.67e-05	2	CCDC50
9.95e-10	-0.504978	0.148	0.254	3.34e-05	2	LDHA
3e-09	-0.842062	0.195	0.3	0.000100479	2	IGHG1
3.16e-09	0.58218	0.277	0.196	0.000106075	2	UBE2S
1.03e-205	1.17878	0.996	0.979	3.46e-201	3	MT-ND3
8.75e-167	-1.24168	0.955	0.999	2.93e-162	3	TMSB4X
1.54e-133	1.20163	0.93	0.817	5.15e-129	3	MT-ND5
3.21e-132	0.809872	0.989	0.993	1.08e-127	3	RPS29
3.99e-126	-0.723206	0.996	1	1.34e-121	3	B2M
1.71e-120	0.576868	1	1	5.73e-116	3	RPS27
5.84e-113	0.804633	0.997	0.984	1.96e-108	3	MT-CYB
1.82e-112	-1.30955	0.509	0.846	6.1e-108	3	RPS26
3.17e-107	-1.2782	0.61	0.878	1.06e-102	3	HLA-C
1.23e-102	0.663979	0.999	1	4.13e-98	3	MT-CO2
1.77e-102	1.36286	0.897	0.692	5.95e-98	3	TXNIP
2.37e-97	0.650679	0.989	0.971	7.94e-93	3	RPL37A
8.25e-94	0.593631	0.999	0.99	2.77e-89	3	RPL37
1.99e-90	0.511829	1	0.999	6.67e-86	3	RPL39
6.11e-90	0.529422	0.999	0.999	2.05e-85	3	MT-CO1
1.31e-84	-1.63673	0.099	0.518	4.4e-80	3	HLA-DRB5
4.55e-79	1.39876	0.294	0.063	1.53e-74	3	IGHD
8.12e-79	-0.993862	0.748	0.898	2.72e-74	3	HLA-A
2.15e-72	1.17775	0.687	0.425	7.2e-68	3	MT-ND4L
3.86e-70	0.924825	0.868	0.654	1.3e-65	3	TSC22D3
9.12e-69	0.546578	0.999	0.989	3.06e-64	3	MT-ATP6
9.98e-62	-1.37564	0.442	0.706	3.35e-57	3	LTB
1.16e-59	-0.672412	0.909	0.958	3.88e-55	3	HLA-B
9.19e-58	1.14532	0.314	0.095	3.08e-53	3	TP53INP1
1.68e-57	-0.947635	0.602	0.831	5.65e-53	3	ACTG1
2.97e-56	-1.07716	0.332	0.646	9.95e-52	3	RPS10
3.04e-54	-1.02949	0.335	0.642	1.02e-49	3	MYL12A
1.24e-53	-1.43464	0.23	0.53	4.15e-49	3	SRGN
3.98e-49	-0.741497	0.914	0.968	1.34e-44	3	ACTB
1.02e-48	-1.54793	0.219	0.5	3.42e-44	3	S100A4
1.65e-48	-0.817964	0.569	0.774	5.53e-44	3	CYBA
1.05e-46	-1.00668	0.609	0.797	3.51e-42	3	HSP90AA1
2.29e-44	0.554915	0.916	0.835	7.68e-40	3	RPL38
2.21e-43	-0.970537	0.203	0.495	7.4e-39	3	ATP6V0E1
3.92e-42	-1.00359	0.272	0.545	1.32e-37	3	HSPA8
6.69e-42	-1.66135	0.062	0.301	2.24e-37	3	IRF7
5.28e-41	-0.962686	0.372	0.631	1.77e-36	3	PFN1
6.19e-41	-0.746589	0.51	0.744	2.08e-36	3	OAZ1
6.69e-41	-1.34072	0.093	0.34	2.24e-36	3	MX1
7.33e-41	-1.05332	0.103	0.368	2.46e-36	3	ARL6IP5
1.48e-40	-1.37251	0.17	0.431	4.96e-36	3	ISG15
9.32e-40	-0.991671	0.217	0.484	3.13e-35	3	DYNLL1
3.5e-38	-1.67993	0.073	0.305	1.17e-33	3	HSPA1A
2.44e-37	-1.56721	0.237	0.469	8.2e-33	3	RGS1
8.63e-37	-1.04988	0.159	0.409	2.89e-32	3	BST2
1.74e-36	-0.802003	0.449	0.678	5.83e-32	3	MYL6
1.73e-35	-0.90034	0.226	0.485	5.8e-31	3	PSMB9
1.01e-34	-0.89213	0.283	0.537	3.4e-30	3	CORO1A
1.14e-34	-1.222	0.196	0.423	3.81e-30	3	TCF4
4.25e-33	0.860595	0.277	0.111	1.43e-28	3	LINC00926
4.32e-33	0.977604	0.28	0.114	1.45e-28	3	MGP
1.62e-32	0.860053	0.44	0.249	5.43e-28	3	MTRNR2L8
2.23e-32	-1.12493	0.154	0.379	7.49e-28	3	IFI44L
4.48e-32	-0.663624	0.527	0.713	1.5e-27	3	CFL1
1.34e-31	-0.880467	0.096	0.319	4.51e-27	3	ARPC1B
1.66e-31	-0.638809	0.483	0.707	5.57e-27	3	RPL36AL
7.26e-31	0.90198	0.396	0.224	2.43e-26	3	TRA2A
1.38e-30	-1.19301	0.106	0.318	4.62e-26	3	IGHG1
2.96e-30	-0.955185	0.086	0.294	9.94e-26	3	HCST
3.2e-30	-0.863594	0.13	0.354	1.07e-25	3	ARPC5
1.94e-29	-0.86338	0.167	0.393	6.5e-25	3	PARK7
2.13e-29	-1.32002	0.154	0.354	7.15e-25	3	PLAC8
3.13e-29	-0.901024	0.14	0.359	1.05e-24	3	VAMP8
3.29e-29	-1.00779	0.209	0.421	1.1e-24	3	SPCS1
3.91e-29	-0.724127	0.502	0.698	1.31e-24	3	UBB
3.97e-29	-1.19528	0.24	0.438	1.33e-24	3	SEC61B
4.18e-28	-0.68205	0.39	0.615	1.4e-23	3	ARPC2
5.77e-28	-0.863184	0.119	0.329	1.93e-23	3	COX5A
1.07e-27	0.882332	0.431	0.266	3.6e-23	3	JMJD1C
7.55e-27	-0.782493	0.266	0.49	2.53e-22	3	DNAJA1
1.66e-26	0.916209	0.391	0.232	5.58e-22	3	RNMT
1.8e-26	-0.68446	0.229	0.462	6.03e-22	3	MYL12B
4.6e-26	0.679053	0.398	0.211	1.54e-21	3	TNFRSF13C
1.07e-25	-1.19289	0.114	0.296	3.58e-21	3	ALOX5AP
2.85e-25	-0.932398	0.132	0.322	9.57e-21	3	CCDC50
3.11e-25	-0.704487	0.263	0.481	1.04e-20	3	CLIC1
1.2e-24	-0.703935	0.558	0.717	4.04e-20	3	HLA-DQB1
1.64e-24	-1.32771	0.177	0.356	5.5e-20	3	RPS17
2.13e-24	-0.71444	0.181	0.392	7.15e-20	3	PSME2
2.55e-24	-0.91687	0.173	0.358	8.54e-20	3	COTL1
3.12e-24	-0.781921	0.119	0.308	1.05e-19	3	LSP1
4.27e-24	-0.686252	0.414	0.611	1.43e-19	3	VIM
5.35e-24	-0.805805	0.077	0.252	1.8e-19	3	EPSTI1
1.59e-23	-1.84063	0.15	0.326	5.33e-19	3	TXN
5.23e-23	0.746048	0.528	0.385	1.75e-18	3	TRA2B
5.95e-23	0.840912	0.41	0.265	2e-18	3	MDM4
8.82e-23	0.828581	0.421	0.274	2.96e-18	3	EIF1B
1.17e-22	-0.647964	0.17	0.371	3.93e-18	3	NDUFB2
3.67e-22	0.970791	0.501	0.355	1.23e-17	3	IGHM
4.64e-22	-0.70358	0.159	0.35	1.56e-17	3	STAT1
1.02e-21	0.536323	0.739	0.632	3.43e-17	3	LAPTM5
1.2e-21	-0.659594	0.123	0.304	4.04e-17	3	PSMB8
2.66e-21	-0.610071	0.182	0.377	8.92e-17	3	RBX1
5.12e-21	-0.567401	0.527	0.677	1.72e-16	3	SRP14
3.81e-20	-0.642638	0.188	0.379	1.28e-15	3	DBI
5.38e-20	-0.603581	0.213	0.403	1.81e-15	3	TMBIM6
5.83e-20	-0.607483	0.401	0.591	1.96e-15	3	CALM2
7.79e-20	-0.601655	0.241	0.44	2.61e-15	3	RAC2
2.08e-19	-0.578728	0.166	0.349	6.96e-15	3	ATP5PF
3.09e-19	0.688032	0.438	0.303	1.04e-14	3	FAM133B
3.82e-19	-0.670155	0.093	0.251	1.28e-14	3	EIF2AK2
4.91e-19	-0.634176	0.48	0.621	1.65e-14	3	SUB1
1.92e-18	-0.636895	0.191	0.369	6.43e-14	3	2023-09-06
2.61e-18	-0.582634	0.188	0.366	8.74e-14	3	SPCS2
3.12e-18	-0.646773	0.241	0.414	1.05e-13	3	MCL1
4.24e-18	-0.641615	0.193	0.366	1.42e-13	3	SELL
4.7e-18	0.558143	0.68	0.568	1.58e-13	3	JUND
6.53e-18	-0.541698	0.273	0.456	2.19e-13	3	UBL5
7.81e-18	-0.63052	0.123	0.281	2.62e-13	3	TNFAIP8
1.08e-17	-0.539414	0.159	0.33	3.64e-13	3	NEDD8
2.2e-17	0.639357	0.475	0.345	7.37e-13	3	SNHG8
2.76e-17	-0.732458	0.155	0.312	9.27e-13	3	BTG2
3.06e-17	-1.32197	0.14	0.268	1.03e-12	3	JCHAIN
5.77e-17	-0.557996	0.173	0.342	1.94e-12	3	CD164
1.04e-16	-0.953062	0.14	0.289	3.5e-12	3	DNAJB1
1.07e-16	-0.522386	0.226	0.404	3.6e-12	3	PRDX1
1.17e-16	-0.531136	0.167	0.336	3.92e-12	3	BRK1
1.33e-16	-0.555874	0.206	0.379	4.47e-12	3	LCP1
1.63e-16	-0.561323	0.16	0.324	5.47e-12	3	HIGD2A
1.94e-16	-0.549151	0.251	0.418	6.51e-12	3	RNASET2
1.97e-16	-0.630935	0.241	0.413	6.62e-12	3	HSPE1
2.2e-16	-0.752669	0.13	0.275	7.39e-12	3	CTSH
2.63e-16	-0.848498	0.177	0.333	8.81e-12	3	ZFP36
2.9e-16	0.611658	0.476	0.353	9.72e-12	3	SMAP2
4.25e-16	-0.528149	0.171	0.336	1.43e-11	3	COX6A1
5.23e-16	-0.609104	0.119	0.267	1.76e-11	3	XAF1
6.54e-16	-0.57691	0.182	0.343	2.19e-11	3	RNF213
8.18e-16	-0.533391	0.111	0.258	2.74e-11	3	NDUFV2
1.13e-15	-0.943508	0.28	0.422	3.79e-11	3	GPR183
1.54e-15	-0.5352	0.107	0.25	5.15e-11	3	PSAP
2.2e-15	-0.50817	0.195	0.361	7.37e-11	3	GNG5
2.52e-15	-0.589411	0.417	0.553	8.46e-11	3	S100A6
3.04e-15	-0.515315	0.174	0.334	1.02e-10	3	LDHB
5.49e-15	-0.595073	0.147	0.295	1.84e-10	3	TYMP
6.46e-15	-0.511637	0.262	0.431	2.17e-10	3	PSMA7
7.37e-15	-0.521936	0.115	0.256	2.47e-10	3	HNRNPF
1.19e-14	0.569227	0.479	0.367	3.99e-10	3	SF1
1.35e-14	0.542683	0.598	0.515	4.52e-10	3	RBM39
1.64e-14	-0.733343	0.195	0.338	5.51e-10	3	HSP90B1
1.9e-14	-0.571416	0.139	0.279	6.38e-10	3	CAPG
2.22e-14	-0.511558	0.15	0.299	7.43e-10	3	CAPZB
2.25e-14	-0.53579	0.14	0.286	7.54e-10	3	UCP2
2.27e-14	0.593732	0.523	0.424	7.63e-10	3	EZR
2.36e-14	0.593915	0.351	0.226	7.91e-10	3	KLF2
2.58e-14	-0.561113	0.235	0.391	8.65e-10	3	LY6E
2.65e-14	-0.761467	0.132	0.265	8.89e-10	3	CREM
3.01e-14	-0.723857	0.346	0.487	1.01e-09	3	RPL36A
3.26e-14	0.570498	0.273	0.162	1.09e-09	3	LY9
4.87e-14	-0.503056	0.117	0.253	1.63e-09	3	PSMA4
5.1e-14	-0.587904	0.182	0.327	1.71e-09	3	CTSZ
7.21e-14	0.580335	0.488	0.382	2.42e-09	3	MTRNR2L12
1.52e-13	0.718235	0.355	0.254	5.1e-09	3	FOXP1
7.32e-13	0.527557	0.499	0.398	2.46e-08	3	HNRNPH1
2.01e-12	0.628731	0.357	0.254	6.75e-08	3	CD55
2.39e-12	0.602079	0.358	0.26	8.03e-08	3	BCLAF1
4e-12	0.583692	0.322	0.217	1.34e-07	3	AC058791.1
4e-12	-0.5338	0.178	0.31	1.34e-07	3	GMFG
4.12e-12	0.561458	0.439	0.342	1.38e-07	3	AKAP13
6.95e-12	-0.653578	0.42	0.525	2.33e-07	3	HERPUD1
7.85e-12	0.604612	0.435	0.339	2.63e-07	3	ELF1
1.61e-11	-0.501969	0.265	0.402	5.4e-07	3	IFITM2
1.83e-11	-0.881035	0.207	0.318	6.15e-07	3	NPC2
2.86e-11	-0.640255	0.174	0.296	9.59e-07	3	ITGB1
1.74e-10	0.70538	0.295	0.207	5.84e-06	3	GABPB1-AS1
2.95e-10	0.533666	0.337	0.246	9.9e-06	3	MIF
9.85e-10	0.579618	0.394	0.312	3.3e-05	3	DDX21
1.22e-09	-0.520886	0.143	0.252	4.08e-05	3	ZC3HAV1
4.9e-09	0.514615	0.314	0.226	0.000164199	3	PRDM2
9.82e-07	-0.547052	0.726	0.764	0.0329444	3	RPL31
0	3.83657	0.742	0.051	0	4	IL32
0	2.8537	0.607	0.024	0	4	CD2
0	2.84881	0.631	0.027	0	4	CD3D
4.44e-292	2.80305	0.443	0.017	1.49e-287	4	TRBC1
1.11e-289	2.67621	0.639	0.08	3.72e-285	4	TRAC
2.02e-287	2.65735	0.525	0.039	6.77e-283	4	IL7R
2.33e-257	1.87948	0.399	0.016	7.8e-253	4	CD3G
4.84e-230	2.06637	0.369	0.017	1.62e-225	4	CD7
2.38e-212	2.0153	0.333	0.013	7.99e-208	4	TIGIT
5.03e-210	1.74187	0.354	0.019	1.69e-205	4	CD3E
2.53e-181	1.64033	0.26	0.006	8.49e-177	4	CTLA4
8.43e-167	1.9249	0.264	0.01	2.83e-162	4	TNFRSF18
7.22e-161	2.02785	0.522	0.111	2.42e-156	4	TNFAIP3
7.55e-159	2.10723	0.521	0.107	2.53e-154	4	TRBC2
6.59e-158	2.33922	0.26	0.012	2.21e-153	4	TNFRSF4
2.91e-146	1.8452	0.342	0.039	9.76e-142	4	BATF
2.03e-142	1.38827	0.264	0.017	6.82e-138	4	CD247
7.8e-140	1.51261	0.339	0.04	2.61e-135	4	SPOCK2
2.36e-139	-1.1637	0.893	0.988	7.93e-135	4	CD74
1.65e-136	-1.19827	0.794	0.988	5.55e-132	4	HLA-DRA
1.9e-136	1.49338	0.315	0.034	6.36e-132	4	FYN
7.31e-134	1.35909	0.296	0.03	2.45e-129	4	AAK1
2.39e-131	1.36674	0.315	0.036	8.02e-127	4	LCK
1.4e-128	1.88124	0.791	0.386	4.7e-124	4	S100A4
2.76e-125	1.37058	0.288	0.03	9.26e-121	4	SLA
1.35e-101	1.58781	0.316	0.055	4.54e-97	4	PRDM1
6.6e-101	1.34325	0.264	0.034	2.21e-96	4	ITM2A
2.88e-98	1.26589	0.257	0.033	9.66e-94	4	RORA
1.88e-96	1.41821	0.43	0.116	6.31e-92	4	FYB1
1.32e-89	1.38125	0.781	0.42	4.44e-85	4	SRGN
1.26e-83	0.996747	0.961	0.854	4.21e-79	4	HLA-A
8.07e-83	1.60082	0.373	0.099	2.71e-78	4	DUSP4
2.6e-72	1.2328	0.376	0.107	8.71e-68	4	CD27
2.82e-72	-0.564861	0.976	0.997	9.44e-68	4	RPS23
3.69e-72	0.619496	1	0.999	1.24e-67	4	B2M
1.27e-69	1.07874	0.716	0.415	4.26e-65	4	PTPRC
6.54e-66	-0.564204	0.982	0.995	2.19e-61	4	RPS8
2.79e-65	1.15466	0.358	0.111	9.36e-61	4	LEPROTL1
2.05e-64	1.20954	0.306	0.081	6.87e-60	4	CARD16
1.82e-63	-1.71754	0.091	0.429	6.1e-59	4	IRF8
3.36e-63	-0.649671	0.903	0.972	1.13e-58	4	RPS11
1.08e-61	1.25119	0.276	0.07	3.61e-57	4	CYTOR
4.35e-54	-1.68059	0.127	0.432	1.46e-49	4	TCF4
1.36e-53	-0.90395	0.71	0.863	4.56e-49	4	HLA-DPA1
1.43e-53	1.32345	0.675	0.382	4.79e-49	4	RGS1
3.87e-51	-0.795252	0.752	0.894	1.3e-46	4	HLA-DRB1
5.38e-51	-0.901238	0.678	0.871	1.81e-46	4	HLA-DPB1
6.57e-50	0.931629	0.6	0.329	2.2e-45	4	ITM2B
2.58e-49	1.0713	0.787	0.591	8.65e-45	4	GAPDH
1.27e-47	-1.28346	0.213	0.507	4.24e-43	4	MEF2C
1.63e-47	1.15628	0.264	0.08	5.48e-43	4	TNFRSF1B
5.53e-47	0.87576	0.266	0.079	1.85e-42	4	NDFIP1
6.59e-47	1.2114	0.518	0.26	2.21e-42	4	MT2A
2.39e-46	-1.24832	0.297	0.575	8.02e-42	4	MS4A1
1.56e-45	1.06546	0.291	0.093	5.25e-41	4	RGCC
1.86e-45	0.920392	0.264	0.08	6.23e-41	4	CKLF
1.25e-44	0.983706	0.376	0.149	4.18e-40	4	ETS1
3.33e-43	1.00139	0.488	0.25	1.12e-38	4	SOD1
2.47e-41	0.843584	0.472	0.22	8.28e-37	4	EVL
4.15e-39	-1.14937	0.269	0.521	1.39e-34	4	CD83
7.19e-39	0.603722	0.954	0.808	2.41e-34	4	HLA-C
2.36e-38	-1.288	0.122	0.369	7.9e-34	4	BCL11A
3.58e-38	0.773404	0.685	0.449	1.2e-33	4	ARHGDIB
2.71e-37	0.897308	0.479	0.251	9.08e-33	4	GMFG
3.89e-37	0.933237	0.294	0.112	1.3e-32	4	UGP2
1.24e-36	0.909926	0.261	0.092	4.17e-32	4	CCND2
1.41e-36	0.876486	0.324	0.133	4.72e-32	4	CALM3
2.25e-36	0.920408	0.337	0.14	7.55e-32	4	CLEC2D
7.95e-36	0.845556	0.413	0.201	2.67e-31	4	PPP2R5C
1.87e-35	0.937304	0.294	0.116	6.27e-31	4	RBPJ
3.97e-34	0.823242	0.304	0.119	1.33e-29	4	PIK3IP1
1.76e-33	0.854845	0.406	0.202	5.89e-29	4	LDHA
5.05e-33	0.873026	0.43	0.225	1.69e-28	4	HCST
5.84e-33	-1.51778	0.137	0.354	1.96e-28	4	PLAC8
8.68e-33	0.853068	0.375	0.176	2.91e-28	4	VMP1
6.84e-32	0.935739	0.378	0.186	2.29e-27	4	PKM
8.55e-32	1.10625	0.439	0.23	2.87e-27	4	DNAJB1
2.19e-31	-1.09903	0.281	0.481	7.35e-27	4	CD79A
3.25e-31	-1.90901	0.075	0.278	1.09e-26	4	JCHAIN
3.88e-31	-1.12755	0.052	0.254	1.3e-26	4	SPIB
1.82e-30	0.628358	0.736	0.536	6.09e-26	4	CALM1
7e-30	0.624041	0.497	0.275	2.35e-25	4	S100A10
1.18e-29	-0.765405	0.506	0.683	3.96e-25	4	HLA-DQA1
1.45e-29	-1.1062	0.155	0.365	4.85e-25	4	BANK1
1.73e-29	0.500728	0.993	0.941	5.81e-25	4	HLA-B
4.44e-29	0.63087	0.763	0.6	1.49e-24	4	SH3BGRL3
1.87e-28	0.807565	0.263	0.107	6.27e-24	4	ID2
2.41e-28	-0.593943	0.685	0.825	8.07e-24	4	EEF1B2
3.93e-28	0.822639	0.399	0.207	1.32e-23	4	ARID5B
4.73e-28	0.888109	0.37	0.195	1.58e-23	4	IL2RG
1.48e-27	0.819467	0.599	0.401	4.98e-23	4	NFKBIA
2.99e-27	0.625332	0.791	0.609	1e-22	4	MYL6
1.45e-26	-0.502437	0.87	0.94	4.88e-22	4	RPS21
5.25e-26	-0.76184	0.576	0.711	1.76e-21	4	HLA-DQB1
7.58e-26	-1.15598	0.16	0.347	2.54e-21	4	BASP1
1.26e-25	-1.08593	0.14	0.332	4.21e-21	4	SMIM14
1.29e-25	0.735703	0.324	0.162	4.34e-21	4	RGS10
1.59e-25	-1.05022	0.13	0.319	5.32e-21	4	CCDC50
2.68e-25	0.514995	0.888	0.768	8.98e-21	4	RPS26
5.96e-25	-0.666144	0.596	0.752	2e-20	4	CD37
9.87e-24	0.659736	0.555	0.367	3.31e-19	4	SARAF
9.54e-23	0.573284	0.273	0.121	3.2e-18	4	CEMIP2
4.66e-22	-0.987817	0.107	0.277	1.56e-17	4	CTSH
5.45e-22	0.600934	0.269	0.125	1.83e-17	4	TRAF3IP3
1.08e-21	0.646253	0.254	0.114	3.62e-17	4	PRDX2
1.34e-21	-1.28683	0.225	0.41	4.49e-17	4	IGHM
1.38e-21	-0.9502	0.093	0.258	4.64e-17	4	2023-03-01
1.89e-21	0.596681	0.294	0.14	6.35e-17	4	SAMSN1
3.47e-21	-0.862849	0.155	0.33	1.16e-16	4	CTSZ
8.23e-21	0.689966	0.382	0.218	2.76e-16	4	STAT3
8.61e-21	-1.3088	0.127	0.285	2.89e-16	4	IRF7
4.77e-20	0.555071	0.472	0.293	1.6e-15	4	ARL6IP5
1.08e-19	0.547711	0.79	0.619	3.63e-15	4	NEAT1
1.62e-19	0.750309	0.39	0.239	5.45e-15	4	ENO1
2.64e-19	0.673224	0.461	0.299	8.86e-15	4	FXYD5
9.22e-19	-0.768035	0.163	0.328	3.09e-14	4	HLA-DMB
1.41e-18	0.585849	0.476	0.308	4.72e-14	4	CYTIP
1.71e-18	0.715119	0.593	0.431	5.73e-14	4	JUN
2.03e-18	0.789108	0.369	0.217	6.82e-14	4	CREM
2.16e-18	0.697477	0.685	0.566	7.25e-14	4	PFN1
9.77e-18	0.678861	0.357	0.208	3.28e-13	4	RNF19A
1.22e-17	0.859372	0.399	0.258	4.11e-13	4	PMAIP1
1.82e-17	0.516084	0.491	0.319	6.11e-13	4	CD44
2.18e-17	0.519744	0.554	0.394	7.33e-13	4	YWHAB
1.99e-16	-0.70514	0.287	0.437	6.68e-12	4	HLA-DMA
3.24e-16	0.626906	0.355	0.213	1.09e-11	4	AC058791.1
3.82e-16	0.600706	0.343	0.201	1.28e-11	4	IFI6
4.84e-16	0.54978	0.285	0.156	1.62e-11	4	OCIAD2
1.11e-15	0.522698	0.296	0.161	3.74e-11	4	GYPC
2.09e-15	0.504277	0.297	0.166	7e-11	4	JPT1
5.54e-15	0.606706	0.367	0.234	1.86e-10	4	PPP1R2
9.31e-15	-0.800069	0.134	0.264	3.12e-10	4	TNFRSF13C
1.02e-14	0.569803	0.446	0.298	3.41e-10	4	DDIT4
1.29e-14	0.5069	0.709	0.592	4.31e-10	4	ZFP36L2
1.4e-14	0.591402	0.333	0.205	4.7e-10	4	ZNF292
1.9e-14	0.528501	0.413	0.269	6.39e-10	4	ATP5IF1
2e-14	-0.626342	0.136	0.277	6.71e-10	4	CAPG
2.03e-14	0.518564	0.619	0.474	6.82e-10	4	HSPA8
2.48e-14	-1.10013	0.197	0.318	8.3e-10	4	NPC2
3.21e-14	0.620136	0.272	0.156	1.08e-09	4	AC016831.5
3.4e-14	0.53317	0.603	0.471	1.14e-09	4	CORO1A
1.75e-13	-0.793577	0.436	0.521	5.86e-09	4	HERPUD1
4.86e-13	0.524493	0.399	0.27	1.63e-08	4	COX8A
5.39e-13	0.511882	0.507	0.381	1.81e-08	4	PSMA7
1.48e-12	-0.549388	0.578	0.665	4.96e-08	4	LAPTM5
2.53e-12	-0.636544	0.161	0.283	8.48e-08	4	NCF1
3.05e-12	0.50413	0.296	0.18	1.02e-07	4	TSPO
3.17e-12	-0.554886	0.293	0.408	1.06e-07	4	RNASET2
9.33e-12	-0.586725	0.167	0.292	3.13e-07	4	CD55
1.1e-11	0.5179	0.413	0.296	3.69e-07	4	RNF213
2.34e-11	0.535369	0.346	0.232	7.85e-07	4	TPI1
2.38e-11	0.547778	0.355	0.238	7.97e-07	4	IQGAP1
3.88e-09	-0.630001	0.203	0.301	0.000130144	4	POU2F2
7.05e-09	-0.898918	0.324	0.411	0.000236297	4	GPR183
9.65e-09	-0.512269	0.166	0.264	0.000323514	4	CHCHD10
1.06e-06	0.575893	0.34	0.25	0.0354131	4	HSPA1A
p_val	avg_log2FC	pct.1	pct.2	p_val_adj	cluster	gene
3.58e-128	-3.20032	0.014	0.609	1.2e-123	5	MS4A1
4.18e-123	-2.62349	0.407	0.777	1.4e-118	5	TXNIP
8.67e-90	-2.49114	0.05	0.51	2.91e-85	5	CD79A
1.71e-75	-2.46042	0.169	0.56	5.73e-71	5	CD69
1.02e-146	-2.33869	0.391	0.81	3.44e-142	5	CD52
3.02e-52	-1.93697	0.038	0.36	1.01e-47	5	BASP1
8.4e-55	-1.90841	0.045	0.375	2.82e-50	5	BANK1
5.97e-88	-1.81372	0.42	0.733	2e-83	5	TSC22D3
1.05e-38	-1.77834	0.005	0.253	3.51e-34	5	VPREB3
6.7e-44	-1.76028	0.02	0.296	2.25e-39	5	CD79B
1.18e-41	-1.6872	0.014	0.279	3.94e-37	5	TNFRSF13C
4.64e-159	-1.68487	0.933	0.989	1.56e-154	5	MT-ND3
1.89e-29	-1.58117	0.166	0.374	6.33e-25	5	BIRC3
1.89e-35	-1.56765	0.032	0.269	6.34e-31	5	ARID5B
3.35e-36	-1.47109	0.108	0.359	1.12e-31	5	COTL1
2.39e-142	-1.43231	0.971	0.989	8.01e-138	5	MT-CYB
6.58e-102	-1.41376	0.766	0.917	2.21e-97	5	BTG1
6.59e-37	-1.40167	0.166	0.409	2.21e-32	5	CD48
1.17e-33	-1.38581	0.195	0.423	3.93e-29	5	ZFP36L1
2.72e-25	-1.34765	0.079	0.274	9.14e-21	5	KLF2
2.9e-29	-1.33597	0.077	0.288	9.74e-25	5	EVL
2.44e-159	-1.31975	0.996	0.999	8.18e-155	5	MT-CO3
2.75e-127	-1.31485	0.975	0.993	9.22e-123	5	MT-ATP6
2.82e-25	-1.2922	0.202	0.377	9.46e-21	5	STK17A
4.23e-22	-1.25052	0.088	0.262	1.42e-17	5	SLC2A3
3.84e-16	-1.20981	0.159	0.292	1.29e-11	5	ITGB1
1.6e-21	-1.18871	0.209	0.367	5.36e-17	5	CD44
3.61e-21	-1.18253	0.115	0.283	1.21e-16	5	RHOH
1.44e-19	-1.14421	0.398	0.482	4.84e-15	5	MT-ND4L
1.29e-21	-1.14022	0.243	0.395	4.34e-17	5	SMAP2
3.01e-14	-1.12548	0.15	0.273	1.01e-09	5	IGHA1
4.08e-48	-1.0979	0.676	0.735	1.37e-43	5	CD37
5.07e-48	-1.09173	0.818	0.839	1.7e-43	5	MT-ND5
2.28e-13	-1.06528	0.189	0.3	7.63e-09	5	POU2F2
3.79e-09	-1.04983	0.232	0.311	0.000127004	5	MT2A
1.14e-102	-1.00562	0.996	0.992	3.82e-98	5	RPS29
2.08e-28	-0.971925	0.622	0.655	6.99e-24	5	LAPTM5
4.7e-14	-0.957204	0.132	0.258	1.58e-09	5	PRDM2
8.27e-35	-0.922418	0.559	0.71	2.77e-30	5	HLA-DQB1
8.96e-95	-0.913473	0.962	0.972	3e-90	5	RPL8
7.64e-10	-0.912725	0.175	0.267	2.56e-05	5	ZBTB20
4.36e-106	-0.910279	0.973	0.977	1.46e-101	5	RPL36
4.14e-91	-0.877343	1	1	1.39e-86	5	MT-CO2
8.59e-08	-0.875877	0.223	0.292	0.00288137	5	MTRNR2L8
7.22e-10	-0.866874	0.274	0.344	2.42e-05	5	CYTIP
1.47e-32	-0.864161	0.548	0.671	4.94e-28	5	HLA-DQA1
1.58e-118	-0.839111	0.998	0.999	5.31e-114	5	MT-CO1
2.94e-41	-0.838889	0.854	0.848	9.87e-37	5	RPL38
1.6e-12	-0.805523	0.467	0.539	5.35e-08	5	DUSP1
1.87e-09	-0.802295	0.36	0.4	6.26e-05	5	LIMD2
5.5e-80	-0.800629	0.986	0.996	1.84e-75	5	MT-ND4
2.85e-11	-0.794012	0.157	0.267	9.56e-07	5	PPDPF
1.29e-06	-0.782979	0.196	0.26	0.0431457	5	KIAA1551
5.4e-12	-0.775753	0.654	0.617	1.81e-07	5	GAPDH
7.42e-08	-0.760005	0.312	0.363	0.00248968	5	ELF1
8.8e-09	-0.757368	0.434	0.449	0.00029523	5	STK4
3.66e-12	-0.744707	0.463	0.49	1.23e-07	5	ARHGDIB
1.61e-45	-0.736435	0.969	0.959	5.4e-41	5	MT-ND2
6.37e-07	-0.73161	0.323	0.359	0.0213676	5	SP100
3.41e-07	-0.706972	0.292	0.342	0.0114431	5	STK17B
1.7e-10	-0.692739	0.51	0.516	5.7e-06	5	ZFAS1
1.35e-39	-0.689816	0.998	0.99	4.53e-35	5	TMSB4X
6.17e-99	-0.663339	1	1	2.07e-94	5	RPS27
1.86e-48	-0.659573	0.975	0.977	6.24e-44	5	MT-ND1
2.49e-79	-0.654018	0.998	0.999	8.36e-75	5	RPL39
4.87e-20	-0.647785	0.87	0.835	1.63e-15	5	HLA-DPB1
2.67e-34	-0.621514	0.953	0.926	8.94e-30	5	RPS21
1.11e-06	-0.605382	0.447	0.454	0.0373314	5	CDC42
1.51e-53	-0.577415	0.998	0.988	5.07e-49	5	RPL12
1.84e-17	-0.555661	0.921	0.864	6.19e-13	5	HLA-DRB1
1.88e-33	-0.541615	0.996	0.99	6.3e-29	5	RPLP2
4.54e-60	-0.528546	0.996	0.994	1.52e-55	5	RPS15
2.07e-48	-0.517191	0.995	0.992	6.94e-44	5	PTMA
1.34e-64	-0.51641	0.996	0.998	4.5e-60	5	RPL28
6.67e-38	0.500825	0.362	0.127	2.24e-33	5	ACTN4
1.76e-32	0.500969	0.436	0.182	5.89e-28	5	H2AFV
5.88e-39	0.50202	0.261	0.074	1.97e-34	5	PBRM1
1.88e-30	0.503063	0.42	0.181	6.31e-26	5	YME1L1
7.08e-33	0.505534	0.701	0.346	2.37e-28	5	ATP5MPL
3.06e-28	0.505659	0.605	0.317	1.03e-23	5	PSME2
1.38e-38	0.507651	0.407	0.15	4.64e-34	5	UBE2L6
4.91e-32	0.507799	0.384	0.152	1.65e-27	5	SUMO3
1.43e-29	0.508781	0.263	0.091	4.79e-25	5	MXD4
8.75e-42	0.512554	0.288	0.083	2.93e-37	5	CLTC
6.06e-34	0.512745	0.568	0.26	2.03e-29	5	ATP5MC3
2.45e-34	0.514779	0.726	0.375	8.22e-30	5	MYL12B
1.95e-34	0.515602	0.526	0.231	6.53e-30	5	SYNGR2
1.19e-31	0.516044	0.559	0.261	4e-27	5	NEDD8
1.18e-37	0.517975	0.283	0.086	3.95e-33	5	GPM6B
1.13e-43	0.518233	0.279	0.077	3.79e-39	5	MED13L
2.96e-37	0.518418	0.514	0.218	9.91e-33	5	HCST
3.31e-31	0.519686	0.373	0.149	1.11e-26	5	PTPN2
9.97e-32	0.52136	0.418	0.174	3.34e-27	5	HIST1H4C
9.79e-32	0.523576	0.389	0.159	3.28e-27	5	NDUFB8
3.27e-33	0.524544	0.27	0.089	1.1e-28	5	N4BP2L1
1.17e-36	0.527777	0.625	0.287	3.92e-32	5	GNG5
3.85e-26	0.527837	0.425	0.201	1.29e-21	5	KDM6B
2.42e-40	0.530572	0.49	0.192	8.11e-36	5	ATP5F1B
3.25e-35	0.531265	0.425	0.169	1.09e-30	5	PPP1R10
1.03e-34	0.534535	0.589	0.273	3.44e-30	5	EIF4G2
1.31e-38	0.534806	0.454	0.177	4.39e-34	5	RTN4
2.85e-44	0.534929	0.319	0.095	9.55e-40	5	FKBP3
5.62e-45	0.535037	0.267	0.07	1.88e-40	5	NUDT1
4.97e-34	0.53535	0.414	0.167	1.67e-29	5	PDIA6
7.82e-33	0.539792	0.305	0.108	2.62e-28	5	KDM5A
4e-32	0.540335	0.259	0.085	1.34e-27	5	THEMIS2
2.54e-34	0.541761	0.375	0.144	8.53e-30	5	ABRACL
1.42e-33	0.542565	0.542	0.25	4.76e-29	5	EIF3L
3.55e-32	0.543773	0.378	0.15	1.19e-27	5	CKS2
2.13e-41	0.545627	0.341	0.111	7.14e-37	5	SLC3A2
2.42e-35	0.546958	0.623	0.291	8.11e-31	5	SPCS2
1.21e-37	0.551447	0.353	0.125	4.05e-33	5	PPM1G
1.16e-43	0.552613	0.281	0.078	3.88e-39	5	GLG1
3.9e-40	0.55351	0.353	0.119	1.31e-35	5	AP3S1
1.23e-37	0.558519	0.326	0.111	4.13e-33	5	LMAN2
6.8e-37	0.567735	0.274	0.086	2.28e-32	5	ERGIC3
7.87e-51	0.568935	0.989	0.818	2.64e-46	5	ATP5F1E
6.05e-44	0.570187	0.319	0.097	2.03e-39	5	RTF2
5.56e-37	0.570483	0.393	0.148	1.86e-32	5	ANXA11
4.06e-51	0.574211	0.283	0.07	1.36e-46	5	WDFY4
1.74e-42	0.574803	0.404	0.142	5.84e-38	5	ATOX1
1.83e-38	0.57535	0.263	0.077	6.14e-34	5	A1BG
2.83e-45	0.57685	0.259	0.066	9.5e-41	5	FBXW5
5.58e-41	0.576963	0.407	0.148	1.87e-36	5	TAP1
1.05e-35	0.5775	0.575	0.265	3.53e-31	5	LDHB
3.72e-47	0.578441	0.348	0.106	1.25e-42	5	PHB
1.86e-35	0.584111	0.658	0.321	6.24e-31	5	TMEM258
2.47e-38	0.585812	0.524	0.222	8.3e-34	5	TMEM59
9.14e-39	0.586396	0.364	0.129	3.07e-34	5	PSMA2
1.75e-38	0.588524	0.495	0.204	5.86e-34	5	EIF2S2
6.27e-46	0.591823	0.396	0.131	2.1e-41	5	TALDO1
4.25e-37	0.59263	0.295	0.095	1.43e-32	5	FYTTD1
1.13e-41	0.594346	0.332	0.106	3.79e-37	5	OAS1
9.95e-46	0.596652	0.386	0.127	3.34e-41	5	TACC1
4.9e-45	0.598726	0.276	0.074	1.64e-40	5	ERCC1
1.36e-42	0.600332	0.546	0.224	4.57e-38	5	PRKCB
1.1e-42	0.600755	0.387	0.133	3.68e-38	5	PSMA3
1.97e-48	0.604251	0.303	0.082	6.61e-44	5	NGLY1
4.38e-37	0.605788	0.371	0.137	1.47e-32	5	ARF4
3.15e-22	0.608441	0.813	0.62	1.06e-17	5	NEAT1
7.78e-49	0.612841	0.423	0.142	2.61e-44	5	TMCO1
2.09e-49	0.613647	0.432	0.144	7e-45	5	RABGAP1L
9.67e-34	0.61591	0.753	0.463	3.24e-29	5	FOS
7.55e-49	0.619086	0.411	0.136	2.53e-44	5	AP2S1
6.14e-39	0.623502	0.638	0.294	2.06e-34	5	POMP
2.87e-40	0.626949	0.636	0.296	9.62e-36	5	CTSS
5.95e-53	0.627666	0.337	0.092	2e-48	5	PLSCR1
1.14e-14	0.628495	0.458	0.294	3.81e-10	5	ZNF331
1.95e-34	0.628603	0.607	0.298	6.56e-30	5	TUBA1B
1.37e-44	0.629113	0.438	0.157	4.61e-40	5	MAP3K2
1.54e-47	0.629756	0.362	0.114	5.16e-43	5	GNB1
1.56e-58	0.631527	0.277	0.06	5.22e-54	5	AHI1
2.35e-62	0.632857	0.286	0.06	7.87e-58	5	SNRNP25
3.19e-49	0.635886	0.499	0.18	1.07e-44	5	HMGN3
3.59e-20	0.639403	0.514	0.292	1.2e-15	5	DDIT4
8.07e-63	0.641026	0.268	0.054	2.71e-58	5	QKI
1.9e-49	0.645383	0.517	0.191	6.36e-45	5	COX7A2L
1.25e-69	0.645463	0.326	0.07	4.2e-65	5	GSN
1.36e-38	0.648286	0.268	0.08	4.55e-34	5	MYDGF
2.1e-44	0.650439	0.308	0.09	7.03e-40	5	MNDA
8.66e-38	0.656752	0.723	0.394	2.9e-33	5	DYNLL1
1.07e-56	0.65882	0.315	0.078	3.6e-52	5	ABCE1
3.37e-44	0.658881	0.548	0.223	1.13e-39	5	SLC25A5
1.47e-49	0.659063	0.371	0.116	4.95e-45	5	PIM3
2.61e-52	0.663316	0.414	0.133	8.76e-48	5	KIF5B
1.13e-58	0.663802	0.261	0.054	3.77e-54	5	CREB3L2
5.38e-50	0.665624	0.267	0.065	1.8e-45	5	NAPA
3.34e-60	0.665908	0.292	0.065	1.12e-55	5	NUP62
1.03e-62	0.666027	0.265	0.052	3.47e-58	5	MGAT1
2.53e-49	0.666498	0.418	0.139	8.49e-45	5	OGT
3.63e-48	0.670836	0.303	0.084	1.22e-43	5	CDK2AP2
4.77e-59	0.671386	0.306	0.072	1.6e-54	5	HM13
3.27e-62	0.673673	0.584	0.208	1.1e-57	5	GSTP1
3.12e-53	0.677482	0.396	0.123	1.05e-48	5	DSTN
3.67e-57	0.678278	0.27	0.059	1.23e-52	5	TM9SF2
3.3e-70	0.678431	0.27	0.048	1.11e-65	5	SULF2
4.97e-51	0.680147	0.306	0.082	1.67e-46	5	CCDC69
1.61e-53	0.681499	0.261	0.06	5.39e-49	5	NDUFA9
6.28e-46	0.68507	0.881	0.553	2.11e-41	5	SUB1
5.17e-54	0.686324	0.562	0.207	1.74e-49	5	CAPG
1.27e-51	0.68653	0.436	0.147	4.24e-47	5	TMEM50A
3.71e-50	0.687178	0.553	0.212	1.24e-45	5	ZNF706
6.66e-71	0.687719	0.277	0.05	2.23e-66	5	MDFIC
3.85e-53	0.688633	0.449	0.149	1.29e-48	5	SIVA1
2.49e-43	0.692801	0.686	0.337	8.36e-39	5	MCL1
1.45e-65	0.693336	0.369	0.092	4.88e-61	5	DAAM1
6.01e-52	0.698063	0.51	0.186	2.01e-47	5	PSMA4
2.03e-43	0.705654	0.303	0.091	6.8e-39	5	DNAJB9
2.82e-74	0.707903	0.261	0.042	9.47e-70	5	CBFA2T3
2.89e-68	0.708934	0.265	0.048	9.68e-64	5	DCPS
3.99e-57	0.710992	0.295	0.07	1.34e-52	5	GRSF1
1.81e-60	0.711664	0.404	0.113	6.06e-56	5	CXXC5
3.56e-59	0.712661	0.472	0.151	1.19e-54	5	DNAJC7
4.03e-67	0.713956	0.8	0.372	1.35e-62	5	RGS1
1.27e-50	0.715659	0.694	0.321	4.25e-46	5	TMBIM6
1.74e-54	0.717172	0.341	0.094	5.83e-50	5	IFI35
4.08e-64	0.717269	0.288	0.06	1.37e-59	5	MRPL36
6.12e-42	0.717934	0.677	0.328	2.05e-37	5	TAGLN2
2.08e-69	0.72334	0.292	0.056	6.96e-65	5	RUBCNL
7.91e-65	0.7236	0.299	0.064	2.65e-60	5	TMX1
7.56e-53	0.725695	0.432	0.141	2.53e-48	5	AC004687.1
6.65e-58	0.726146	0.252	0.052	2.23e-53	5	BID
7.99e-63	0.728382	0.416	0.117	2.68e-58	5	PAG1
4.31e-58	0.733754	0.25	0.05	1.44e-53	5	SIDT1
4.38e-56	0.738591	0.485	0.164	1.47e-51	5	LYN
1.87e-58	0.740407	0.486	0.162	6.26e-54	5	PDIA3
5.84e-68	0.740747	0.384	0.097	1.96e-63	5	NFATC2IP
2.21e-61	0.745189	0.423	0.125	7.41e-57	5	CHD9
1.03e-60	0.745274	0.461	0.145	3.47e-56	5	APEX1
2.53e-53	0.747319	0.676	0.292	8.47e-49	5	RBX1
1.73e-60	0.748694	0.535	0.186	5.8e-56	5	NDUFV2
3.52e-58	0.755591	0.402	0.118	1.18e-53	5	TMED2
3.19e-47	0.759112	0.35	0.109	1.07e-42	5	B4GALT1
1.72e-64	0.761951	0.506	0.162	5.76e-60	5	UBE2J1
7.34e-60	0.762651	0.362	0.099	2.46e-55	5	RPN2
2.41e-89	0.762901	0.272	0.037	8.09e-85	5	TARBP1
1.22e-80	0.765718	0.27	0.042	4.09e-76	5	MFSD12
1.82e-67	0.767662	0.362	0.087	6.1e-63	5	CDKN2D
9.99e-55	0.769252	0.548	0.209	3.35e-50	5	TUBB
3.4e-61	0.771155	0.477	0.155	1.14e-56	5	NDUFC2
3.06e-60	0.771613	0.559	0.202	1.03e-55	5	RAC1
1.54e-33	0.772485	0.36	0.143	5.17e-29	5	RANBP2
4.06e-34	0.774142	0.395	0.164	1.36e-29	5	CHMP1B
2.01e-67	0.781038	0.339	0.078	6.75e-63	5	STAT2
2.61e-75	0.786664	0.995	0.921	8.76e-71	5	FTL
2.81e-74	0.787735	0.321	0.064	9.42e-70	5	UBAC2
3.14e-82	0.789009	0.281	0.044	1.05e-77	5	PDIA4
1e-59	0.789644	0.681	0.283	3.36e-55	5	SELL
3.08e-73	0.792696	0.33	0.07	1.03e-68	5	MANF
6.05e-80	0.793412	0.292	0.05	2.03e-75	5	REPIN1
3.2e-38	0.797145	0.438	0.179	1.07e-33	5	ATP1B3
7.36e-40	0.801716	0.431	0.17	2.47e-35	5	HSPA1B
2.65e-80	0.805147	0.274	0.044	8.9e-76	5	2023-09-11
2.45e-71	0.805842	0.357	0.083	8.21e-67	5	RASSF2
1.3e-71	0.806015	0.505	0.149	4.35e-67	5	PYCARD
2.46e-74	0.807252	0.252	0.04	8.26e-70	5	HIST1H2AC
6.27e-71	0.808768	0.468	0.134	2.1e-66	5	CHMP5
2.99e-60	0.808918	0.573	0.213	1e-55	5	UCP2
1.71e-68	0.812705	0.405	0.108	5.72e-64	5	PTBP3
7.81e-71	0.813145	0.456	0.129	2.62e-66	5	AP1S2
1.17e-55	0.815984	0.634	0.268	3.92e-51	5	STAT1
3.94e-75	0.818809	0.402	0.099	1.32e-70	5	M6PR
2.71e-72	0.819746	0.434	0.116	9.08e-68	5	SPINT2
8.37e-74	0.823415	0.357	0.081	2.81e-69	5	NAGK
4.01e-93	0.826089	0.276	0.036	1.35e-88	5	ZDHHC17
5.67e-36	0.827175	0.463	0.208	1.9e-31	5	CREM
2.24e-69	0.827204	0.368	0.089	7.53e-65	5	FERMT3
4.57e-57	0.829805	0.389	0.116	1.53e-52	5	CDKN1A
5.37e-69	0.831892	0.901	0.541	1.8e-64	5	MYL12A
2.12e-57	0.832483	0.494	0.17	7.12e-53	5	HSPA5
7.01e-74	0.832987	0.548	0.169	2.35e-69	5	CNPY3
4.62e-79	0.834922	0.267	0.042	1.55e-74	5	ATF5
6.08e-54	0.838163	0.427	0.141	2.04e-49	5	H1FX
5.15e-72	0.841117	0.42	0.11	1.73e-67	5	TMED9
3.06e-73	0.844291	0.348	0.077	1.03e-68	5	ATG101
2.86e-80	0.845819	0.532	0.153	9.58e-76	5	ZEB2
4e-74	0.850265	0.472	0.132	1.34e-69	5	TRAM1
2.87e-93	0.852647	0.315	0.049	9.61e-89	5	MLEC
1.37e-74	0.854713	0.389	0.095	4.59e-70	5	SOCS3
7.11e-70	0.854754	0.393	0.101	2.38e-65	5	KDELR2
5.52e-92	0.865182	0.281	0.039	1.85e-87	5	CERS6
6.45e-68	0.865672	0.335	0.078	2.16e-63	5	GNL3
4.17e-64	0.877369	0.29	0.063	1.4e-59	5	FOSL2
4.41e-90	0.879199	0.404	0.085	1.48e-85	5	DHRS7
5.84e-88	0.880635	0.425	0.096	1.96e-83	5	PTMS
6.58e-83	0.893117	0.506	0.139	2.21e-78	5	H2AFY
9.53e-62	0.896177	0.393	0.113	3.2e-57	5	FAM53C
3.67e-113	0.896765	0.276	0.028	1.23e-108	5	MAP2K6
1.06e-83	0.899317	0.948	0.605	3.56e-79	5	HINT1
2.52e-67	0.900361	0.4	0.108	8.44e-63	5	EIF4A3
2.78e-57	0.904028	0.58	0.227	9.31e-53	5	RAB11FIP1
1.69e-92	0.906646	0.901	0.413	5.68e-88	5	SRGN
1.19e-70	0.909264	0.811	0.389	4e-66	5	ERP29
1.02e-40	0.914229	0.724	0.431	3.41e-36	5	HNRNPU
2.27e-121	0.917243	0.31	0.034	7.61e-117	5	ALDH2
3.81e-78	0.920153	0.616	0.208	1.28e-73	5	ATP6V0B
1.57e-88	0.926087	0.425	0.095	5.27e-84	5	DCK
1.93e-89	0.92742	0.404	0.086	6.48e-85	5	SMC6
1.09e-83	0.932649	0.447	0.111	3.66e-79	5	P4HB
1.28e-89	0.935094	0.957	0.705	4.31e-85	5	CYBA
9.66e-132	0.940634	0.276	0.02	3.24e-127	5	LAIR1
5.3e-114	0.942956	0.323	0.041	1.78e-109	5	IQGAP2
5.17e-38	0.944761	0.456	0.198	1.73e-33	5	ZC3HAV1
5.81e-87	0.944789	0.425	0.099	1.95e-82	5	TIMM13
3.24e-70	0.946546	0.712	0.289	1.09e-65	5	DBI
2.45e-141	0.94658	0.267	0.016	8.22e-137	5	P2RY14
4.29e-103	0.949563	0.368	0.063	1.44e-98	5	CAT
2.07e-84	0.951732	0.51	0.141	6.93e-80	5	TMED10
4.67e-35	0.95729	0.906	0.742	1.57e-30	5	HSP90AA1
2.92e-124	0.958421	0.268	0.022	9.81e-120	5	INPP4A
2.96e-89	0.959934	0.458	0.111	9.91e-85	5	CANX
2.5e-91	0.962678	0.465	0.111	8.39e-87	5	SPCS3
7.6e-124	0.96528	0.332	0.039	2.55e-119	5	FEZ2
2.02e-29	0.969054	0.324	0.136	6.78e-25	5	IFI27
1.73e-85	0.969417	0.461	0.117	5.82e-81	5	USF2
6.04e-70	0.972419	0.514	0.166	2.02e-65	5	NR3C1
2.03e-112	0.976063	0.355	0.051	6.8e-108	5	FAM129C
4.93e-104	0.978563	0.454	0.095	1.65e-99	5	BAG1
3.52e-119	0.984893	0.292	0.03	1.18e-114	5	RNF130
3.17e-90	0.988178	0.524	0.142	1.06e-85	5	PLP2
4.9e-74	0.990134	0.537	0.17	1.64e-69	5	OFD1
8.18e-124	0.990741	0.25	0.018	2.74e-119	5	AC119428.2
1.76e-78	0.992036	0.647	0.238	5.89e-74	5	COX5A
1e-96	0.997542	0.456	0.102	3.36e-92	5	FAM118A
6.74e-143	1.00349	0.339	0.033	2.26e-138	5	ZDHHC4
1.56e-113	1.00396	0.254	0.022	5.22e-109	5	SMIM3
1.75e-91	1.00858	0.461	0.111	5.88e-87	5	FCHSD2
4.56e-93	1.00915	0.517	0.135	1.53e-88	5	LAP3
4.56e-37	1.01286	0.281	0.093	1.53e-32	5	ATF3
4.94e-102	1.01618	0.528	0.128	1.66e-97	5	CYBB
5.87e-117	1.02294	0.285	0.029	1.97e-112	5	PMEPA1
9.65e-137	1.03606	0.31	0.028	3.24e-132	5	POLB
1.14e-181	1.04093	0.281	0.009	3.83e-177	5	PHEX
9.21e-103	1.04522	0.501	0.117	3.09e-98	5	OSTC
8.92e-131	1.05198	0.378	0.049	2.99e-126	5	CYTH4
3.6e-185	1.05505	0.261	0.005	1.21e-180	5	LRRC26
1.1e-86	1.05806	0.676	0.239	3.68e-82	5	MX1
1.07e-104	1.06216	0.49	0.11	3.57e-100	5	SSR1
3.64e-102	1.06474	0.413	0.081	1.22e-97	5	RNF149
1.32e-113	1.07695	0.505	0.105	4.43e-109	5	GAPT
3.45e-110	1.08449	0.341	0.049	1.16e-105	5	SPN
1.18e-167	1.08759	0.308	0.018	3.96e-163	5	TGFBI
2.46e-133	1.08849	0.386	0.051	8.25e-129	5	CORO1C
3.16e-188	1.09301	0.295	0.01	1.06e-183	5	IGSF6
1.63e-124	1.09427	0.346	0.043	5.47e-120	5	SCARB2
6.79e-172	1.09815	0.346	0.024	2.28e-167	5	TLR7
4.81e-87	1.10016	0.458	0.115	1.61e-82	5	PAXX
9.77e-91	1.1025	0.697	0.253	3.28e-86	5	CD164
1.71e-183	1.10668	0.288	0.01	5.73e-179	5	GAS6
1.98e-175	1.11013	0.323	0.018	6.64e-171	5	RPS6KA4
5.36e-93	1.116	0.827	0.371	1.8e-88	5	SSR4
4.79e-118	1.11951	0.519	0.113	1.61e-113	5	FYB1
1.31e-130	1.12776	0.441	0.073	4.38e-126	5	DPYSL2
1.3e-176	1.12798	0.342	0.023	4.34e-172	5	MGST2
9.48e-130	1.13804	0.486	0.088	3.18e-125	5	UNC93B1
7.7e-123	1.14512	0.966	0.602	2.58e-118	5	SRP14
4.58e-106	1.14611	0.587	0.158	1.54e-101	5	SSR3
9.34e-155	1.14714	0.351	0.032	3.13e-150	5	SLAMF7
5.71e-104	1.14833	0.805	0.326	1.91e-99	5	RNASET2
5.14e-129	1.14981	0.371	0.049	1.72e-124	5	C12orf45
4.31e-109	1.152	0.533	0.128	1.45e-104	5	IRF2BP2
1.75e-151	1.16194	0.341	0.031	5.86e-147	5	OPN3
4.52e-116	1.16385	0.369	0.056	1.51e-111	5	RUBCN
4.06e-132	1.17005	0.551	0.112	1.36e-127	5	FKBP2
3.12e-116	1.17028	0.472	0.094	1.05e-111	5	BRI3
5.64e-147	1.17513	0.386	0.044	1.89e-142	5	FCGRT
2.06e-136	1.18803	0.431	0.065	6.92e-132	5	TRAF4
5.88e-99	1.19111	0.751	0.283	1.97e-94	5	SEC61G
2.73e-120	1.20334	0.578	0.139	9.15e-116	5	XBP1
6.44e-148	1.20971	0.494	0.08	2.16e-143	5	SFT2D2
4.37e-165	1.21269	0.366	0.033	1.47e-160	5	SELPLG
5.37e-175	1.22022	0.398	0.036	1.8e-170	5	CD68
1.76e-210	1.22209	0.308	0.008	5.92e-206	5	SUSD1
1.1e-161	1.23456	0.36	0.032	3.69e-157	5	CSF2RB
7.36e-175	1.23987	0.404	0.038	2.47e-170	5	PLA2G16
1.55e-129	1.24631	0.64	0.162	5.21e-125	5	PSAP
5.31e-180	1.24754	0.438	0.046	1.78e-175	5	LGMN
4.13e-160	1.24833	0.456	0.06	1.39e-155	5	CD2AP
5.46e-137	1.25042	0.382	0.049	1.83e-132	5	TMEM107
3.09e-83	1.25109	0.69	0.247	1.04e-78	5	ZFP36
1.06e-106	1.2637	0.45	0.095	3.54e-102	5	LDLRAD4
1.01e-130	1.26632	0.757	0.231	3.37e-126	5	PPIB
1.51e-123	1.26943	0.8	0.285	5.08e-119	5	PARK7
3.53e-203	1.28536	0.321	0.012	1.18e-198	5	CD36
6.33e-165	1.30424	0.38	0.036	2.12e-160	5	NEK8
5.15e-124	1.30889	0.805	0.298	1.73e-119	5	BST2
9.88e-126	1.3167	0.739	0.235	3.31e-121	5	CTSZ
2.49e-151	1.32489	0.479	0.074	8.36e-147	5	CXCR3
5.51e-57	1.32719	0.535	0.223	1.85e-52	5	HSPA1A
2.74e-89	1.3315	0.467	0.123	9.19e-85	5	GPR65
1.14e-177	1.34064	0.366	0.028	3.81e-173	5	DERL3
2.01e-102	1.35312	0.373	0.068	6.75e-98	5	NR4A3
2.07e-118	1.35631	0.705	0.22	6.94e-114	5	BTG2
2.5e-219	1.36841	0.422	0.028	8.4e-215	5	MYBL2
1.19e-191	1.38907	0.436	0.041	3.99e-187	5	SLC7A5
3.13e-195	1.39039	0.436	0.04	1.05e-190	5	NUCB2
6.18e-174	1.39173	0.447	0.052	2.07e-169	5	TNFSF13B
4.8e-204	1.39201	0.494	0.052	1.61e-199	5	HIGD1A
2.37e-153	1.40427	0.56	0.106	7.94e-149	5	ARL4C
8.33e-161	1.41676	0.366	0.034	2.79e-156	5	CXorf21
3.76e-138	1.41686	0.443	0.07	1.26e-133	5	IRF4
3.91e-126	1.4191	0.775	0.273	1.31e-121	5	IFI44L
1.12e-186	1.42734	0.519	0.069	3.76e-182	5	SAMHD1
2.75e-179	1.4301	0.501	0.066	9.23e-175	5	CCDC186
2.63e-267	1.45489	0.42	0.015	8.82e-263	5	ZFAT
2.38e-233	1.46883	0.483	0.039	7.97e-229	5	IDH3A
2.27e-174	1.4743	0.569	0.094	7.62e-170	5	STMN1
1.35e-182	1.48113	0.607	0.104	4.51e-178	5	CYB561A3
1.74e-161	1.48129	0.503	0.078	5.82e-157	5	DUSP5
3.64e-85	1.48486	0.539	0.173	1.22e-80	5	RGS2
4.32e-252	1.50264	0.384	0.013	1.45e-247	5	PTCRA
2.17e-154	1.51638	0.822	0.254	7.28e-150	5	BCL11A
4.02e-217	1.5321	0.514	0.054	1.35e-212	5	MAPKAPK2
6.77e-254	1.57226	0.47	0.03	2.27e-249	5	ERN1
5.6e-180	1.57232	0.701	0.148	1.88e-175	5	SPIB
9.91e-256	1.57379	0.416	0.018	3.32e-251	5	RUNX2
1.58e-288	1.57986	0.494	0.025	5.28e-284	5	JAML
5.85e-155	1.58182	0.924	0.443	1.96e-150	5	HERPUD1
4.57e-217	1.60652	0.53	0.058	1.53e-212	5	RRBP1
4.06e-170	1.60841	0.865	0.3	1.36e-165	5	IRF8
2e-250	1.62114	0.587	0.061	6.7e-246	5	CCDC88A
1.81e-276	1.65104	0.559	0.044	6.07e-272	5	CD4
1.25e-262	1.65404	0.542	0.044	4.19e-258	5	APP
1.7e-186	1.66785	0.497	0.062	5.7e-182	5	CLN8
2.91e-149	1.67127	0.919	0.47	9.76e-145	5	S100A6
0	1.67679	0.422	0.006	0	5	SMIM5
8.38e-174	1.68701	0.438	0.05	2.81e-169	5	AC245014.3
1.35e-190	1.72568	0.623	0.11	4.53e-186	5	PRMT9
0	1.72705	0.488	0.012	0	5	MAP1A
0	1.72814	0.51	0.009	0	5	CLEC4C
1.98e-238	1.73474	0.598	0.071	6.64e-234	5	SLC15A4
3.93e-100	1.74631	0.434	0.097	1.32e-95	5	SOX4
3.8e-206	1.78666	0.816	0.208	1.28e-201	5	CCDC50
1.03e-218	1.80767	0.87	0.236	3.46e-214	5	VAMP8
0	1.82185	0.463	0.014	0	5	LAMP5
6.44e-71	1.87343	0.467	0.156	2.16e-66	5	AREG
4.26e-230	1.87413	0.87	0.227	1.43e-225	5	HSP90B1
0	1.87435	0.521	0.01	0	5	DNASE1L3
2.31e-218	1.88442	0.905	0.305	7.73e-214	5	SPCS1
5.47e-253	1.89037	0.746	0.121	1.84e-248	5	CTSB
1.59e-304	1.91133	0.757	0.095	5.35e-300	5	RNASE6
0	1.9122	0.58	0.021	0	5	IL3RA
2.13e-299	1.92948	0.519	0.028	7.13e-295	5	LINC00996
4.93e-128	1.93738	0.805	0.335	1.65e-123	5	GPR183
6.72e-256	1.94206	0.717	0.111	2.25e-251	5	SELENOS
0	1.95314	0.618	0.047	0	5	PTPRE
2.04e-281	1.96434	0.789	0.127	6.83e-277	5	GRN
0	1.99785	0.577	0.023	0	5	LILRB4
1.83e-245	2.05693	0.941	0.298	6.12e-241	5	TCF4
4e-297	2.07023	0.685	0.076	1.34e-292	5	MZB1
1.1e-155	2.07404	0.486	0.08	3.7e-151	5	TCL1A
4.34e-280	2.07639	0.771	0.119	1.45e-275	5	C12orf75
0	2.10262	0.602	0.017	0	5	SMPD3
0	2.10419	0.659	0.045	0	5	MPEG1
3.21e-288	2.15076	0.64	0.067	1.08e-283	5	SLC20A1
7.56e-299	2.15177	0.782	0.116	2.53e-294	5	UGCG
2.36e-277	2.19878	0.766	0.125	7.93e-273	5	PLEK
0	2.19971	0.605	0.024	0	5	MS4A6A
0	2.22231	0.562	0.012	0	5	SCT
2.76e-254	2.24046	0.582	0.062	9.24e-250	5	AC007952.4
0	2.28718	0.773	0.094	0	5	TSPAN13
0	2.30777	0.64	0.027	0	5	TPM2
9.7e-300	2.32823	0.971	0.317	3.25e-295	5	SEC61B
0	2.47391	0.78	0.046	0	5	PLD4
0	2.5307	0.863	0.097	0	5	CST3
0	2.548	0.957	0.222	0	5	PLAC8
0	2.5675	0.926	0.163	0	5	ALOX5AP
0	2.58725	0.778	0.04	0	5	SERPINF1
0	2.59065	0.843	0.068	0	5	ITM2C
0	2.64058	0.89	0.092	0	5	TYROBP
1.72e-298	2.65463	0.777	0.124	5.76e-294	5	CTSC
0	2.66868	0.753	0.019	0	5	LILRA4
0	2.71306	0.742	0.033	0	5	CLIC3
1.02e-280	2.72474	0.879	0.206	3.42e-276	5	TXN
0	2.74508	0.959	0.198	0	5	NPC2
0	2.76431	0.854	0.062	0	5	FCER1G
0	2.8726	0.926	0.158	0	5	IRF7
0	2.87988	0.886	0.105	0	5	PPP1R14B
0	3.51018	0.989	0.132	0	5	JCHAIN
0	4.09625	0.971	0.035	0	5	GZMB
0	4.41988	0.589	0.017	0	5	PTGDS
2.21e-135	2.14273	0.851	0.337	7.43e-131	6	ISG15
3.84e-126	1.79564	0.401	0.053	1.29e-121	6	IFIT1
9.31e-92	1.23845	0.965	0.825	3.12e-87	6	HLA-DPA1
4.94e-88	1.58086	0.683	0.257	1.66e-83	6	MX1
1.1e-81	0.901728	1	0.99	3.69e-77	6	TMSB4X
4.91e-78	1.62421	0.401	0.089	1.65e-73	6	IFIT3
7.91e-71	0.758644	0.997	0.953	2.65e-66	6	HLA-DRA
1.13e-69	1.23886	0.335	0.065	3.81e-65	6	FCRL5
6.04e-67	1.10591	0.884	0.493	2.02e-62	6	MS4A1
3.19e-64	1.30479	0.605	0.247	1.07e-59	6	IGHG1
3.19e-63	1.23796	0.705	0.301	1.07e-58	6	IFI44L
6.93e-62	1.37388	0.559	0.217	2.32e-57	6	CTSH
3.56e-61	1.13996	0.3	0.061	1.19e-56	6	MRPL44
2.78e-60	1.13195	0.257	0.046	9.31e-56	6	RSAD2
6.26e-60	1.24331	0.952	0.773	2.1e-55	6	IGKC
3.96e-58	0.935003	0.972	0.826	1.33e-53	6	HLA-DPB1
9.41e-57	1.06589	0.385	0.099	3.16e-52	6	TNFRSF13B
4.12e-56	1.13997	0.317	0.073	1.38e-51	6	CD86
6.27e-56	1.38766	0.345	0.09	2.1e-51	6	TNFSF10
1.08e-55	1.24208	0.519	0.19	3.62e-51	6	EPSTI1
4.71e-55	1.19088	0.693	0.345	1.58e-50	6	IFITM2
6.51e-53	1.17149	0.826	0.573	2.18e-48	6	SUB1
2.46e-52	1.04222	0.423	0.129	8.24e-48	6	PKIG
1.91e-50	1.03342	0.743	0.408	6.41e-46	6	PSMB9
8.78e-50	1.6024	0.496	0.181	2.94e-45	6	IGHG3
1.1e-49	-0.616643	0.99	0.99	3.69e-45	6	RPS3A
6.53e-48	1.03247	0.927	0.777	2.19e-43	6	ACTG1
6.94e-48	-0.509913	1	0.998	2.33e-43	6	RPL10
4.62e-47	0.86671	0.899	0.667	1.55e-42	6	HLA-DQB1
7.84e-46	1.19014	0.569	0.255	2.63e-41	6	POU2F2
1.1e-45	1.1563	0.612	0.296	3.68e-41	6	COTL1
1.61e-45	-0.657494	0.98	0.994	5.4e-41	6	RPL21
1.94e-44	1.23314	0.431	0.16	6.52e-40	6	SAMD9L
2.59e-44	-0.57819	0.995	0.993	8.69e-40	6	RPS8
4.44e-44	-0.543818	1	0.997	1.49e-39	6	RPL34
6.44e-44	1.14168	0.491	0.196	2.16e-39	6	IFI6
2.17e-43	1.08055	0.511	0.213	7.28e-39	6	XAF1
1.64e-42	0.668465	0.972	0.817	5.51e-38	6	HLA-C
4.17e-42	0.674302	0.977	0.86	1.4e-37	6	HLA-DRB1
4.47e-42	0.924445	0.806	0.551	1.5e-37	6	ARPC2
1.36e-41	1.03993	0.773	0.481	4.56e-37	6	ISG20
8.49e-40	1.06926	0.567	0.288	2.85e-35	6	ARPC5
1.32e-39	1.03853	0.476	0.197	4.44e-35	6	EIF2AK2
1.55e-39	1.09094	0.584	0.294	5.2e-35	6	PARP14
2.85e-39	0.984567	0.345	0.114	9.56e-35	6	OAS1
4.5e-38	1.9294	0.37	0.139	1.51e-33	6	IFI27
1.56e-37	-0.61552	0.98	0.987	5.22e-33	6	RPS6
2.88e-37	1.01081	0.27	0.075	9.67e-33	6	GBP1
2.87e-36	0.953329	0.688	0.417	9.61e-32	6	CLIC1
4.66e-36	0.991808	0.36	0.126	1.56e-31	6	LBH
4.7e-35	0.936601	0.625	0.337	1.58e-30	6	LY6E
1.67e-34	0.902351	0.31	0.102	5.61e-30	6	PARP9
2.95e-34	0.944136	0.37	0.137	9.91e-30	6	SP140
3.26e-34	-0.532573	0.965	0.984	1.09e-29	6	RPL3
1.36e-33	-1.3028	0.514	0.75	4.56e-29	6	TXNIP
8.06e-33	-0.738091	0.736	0.875	2.7e-28	6	RPL23
4.78e-32	1.0657	0.277	0.09	1.6e-27	6	HERC5
5.05e-32	-0.673244	0.985	0.993	1.69e-27	6	RPS29
5.29e-32	0.854216	0.627	0.338	1.78e-27	6	BST2
6.64e-32	0.939945	0.393	0.159	2.23e-27	6	SAMD9
2.31e-31	0.920527	0.554	0.292	7.74e-27	6	STAT1
2.65e-31	0.763158	0.806	0.603	8.89e-27	6	GAPDH
4.24e-31	0.797679	0.264	0.08	1.42e-26	6	AIM2
2.07e-30	0.890476	0.577	0.317	6.95e-26	6	SP110
4.84e-30	0.84303	0.257	0.08	1.62e-25	6	TLR10
6.71e-30	0.95196	0.38	0.164	2.25e-25	6	UBE2L6
2.84e-29	0.965527	0.345	0.136	9.52e-25	6	MX2
4.03e-29	0.959464	0.29	0.102	1.35e-24	6	MNDA
4.78e-29	0.796159	0.325	0.12	1.6e-24	6	SH3BP5
9.05e-29	0.84833	0.602	0.351	3.04e-24	6	S100A11
9.9e-29	-0.626737	0.967	0.989	3.32e-24	6	MT-CYB
1.27e-28	0.643954	0.861	0.633	4.27e-24	6	HLA-DQA1
2.15e-28	-1.12106	0.385	0.635	7.21e-24	6	ZFP36L2
5.07e-28	0.676692	0.252	0.077	1.7e-23	6	SCIMP
1.09e-27	0.824607	0.557	0.315	3.65e-23	6	2023-09-06
1.88e-27	0.83495	0.285	0.102	6.32e-23	6	VAMP5
2.01e-27	0.787529	0.577	0.306	6.73e-23	6	BANK1
6.8e-27	0.841987	0.534	0.292	2.28e-22	6	RNF213
7.14e-27	0.814398	0.552	0.309	2.4e-22	6	GNG5
7.2e-27	0.83124	0.499	0.251	2.41e-22	6	ITGB1
1.5e-26	0.951318	0.395	0.183	5.03e-22	6	NT5C3A
1.74e-26	0.823022	0.388	0.176	5.83e-22	6	PYCARD
2.13e-26	0.650515	0.907	0.738	7.14e-22	6	CD52
2.93e-26	0.805556	0.264	0.091	9.83e-22	6	ACP5
4.8e-26	0.912313	0.489	0.256	1.61e-21	6	PPM1K
6.25e-26	0.860241	0.456	0.233	2.1e-21	6	CAPG
1.11e-25	0.804514	0.393	0.176	3.72e-21	6	REEP5
1.41e-25	0.706261	0.562	0.291	4.71e-21	6	BASP1
2.79e-25	-0.730124	0.748	0.859	9.35e-21	6	RPL38
4.51e-25	0.876946	0.363	0.164	1.51e-20	6	RABGAP1L
7.39e-25	0.749486	0.657	0.422	2.48e-20	6	ATP6V0E1
8.87e-25	0.836783	0.579	0.352	2.97e-20	6	PRDX1
1.05e-24	0.804184	0.589	0.354	3.53e-20	6	CD48
1.53e-24	-0.622368	0.841	0.908	5.14e-20	6	RPL7
1.8e-24	0.732355	0.753	0.56	6.05e-20	6	ARPC3
2.39e-24	0.759034	0.259	0.095	8.03e-20	6	OAS2
3.54e-24	-0.593884	0.884	0.934	1.19e-19	6	RPS21
3.98e-24	0.640149	0.977	0.957	1.33e-19	6	ACTB
8.02e-24	-0.681156	0.693	0.814	2.69e-19	6	EEF1B2
1.08e-23	0.706946	0.693	0.478	3.62e-19	6	TPM3
1.85e-23	0.662281	0.272	0.098	6.22e-19	6	LAT2
4.63e-23	0.662315	0.773	0.569	1.55e-18	6	MYL12A
8.69e-23	0.746047	0.559	0.334	2.92e-18	6	PSME2
1.08e-22	0.757963	0.494	0.271	3.61e-18	6	COX5A
1.8e-22	0.822785	0.363	0.168	6.03e-18	6	PLEKHO1
1.92e-22	0.792751	0.363	0.169	6.43e-18	6	JPT1
2.23e-22	0.568374	0.252	0.092	7.48e-18	6	IGHG4
2.87e-22	0.743074	0.605	0.372	9.63e-18	6	LIMD2
5.91e-22	0.73771	0.514	0.289	1.98e-17	6	MYCBP2
2.01e-21	1.69142	0.511	0.312	6.74e-17	6	IGLC2
3.74e-21	1.94384	0.461	0.259	1.26e-16	6	IGLC3
4.81e-21	0.739416	0.368	0.176	1.61e-16	6	CSK
7.62e-21	0.675071	0.665	0.438	2.55e-16	6	MEF2C
1.89e-20	-0.541108	0.975	0.989	6.34e-16	6	RPL13A
2.95e-20	-0.583276	0.882	0.921	9.89e-16	6	RPS20
3.19e-20	-0.500884	0.874	0.93	1.07e-15	6	RPL5
1.04e-19	0.534035	0.826	0.651	3.48e-15	6	RPL36AL
1.04e-19	0.728984	0.438	0.238	3.5e-15	6	HCST
1.09e-19	-0.705022	0.637	0.791	3.65e-15	6	CXCR4
1.45e-19	-0.761931	0.776	0.843	4.87e-15	6	MT-ND5
1.5e-19	0.736163	0.267	0.112	5.02e-15	6	IFI35
1.58e-19	0.73591	0.615	0.413	5.3e-15	6	IFI16
4.69e-19	0.674326	0.524	0.316	1.57e-14	6	NDUFB2
7.01e-19	0.622076	0.322	0.148	2.35e-14	6	CLECL1
1.58e-18	-0.59266	0.987	0.981	5.3e-14	6	MT-ND3
1.68e-18	0.708537	0.28	0.125	5.64e-14	6	PTMS
1.72e-18	0.759003	0.395	0.213	5.77e-14	6	PTPN1
2.06e-18	0.686488	0.657	0.504	6.92e-14	6	UQCRH
2.13e-18	-0.544493	0.907	0.934	7.15e-14	6	FTL
2.72e-18	0.651975	0.511	0.302	9.13e-14	6	ARL6IP5
3.56e-18	0.790092	0.307	0.147	1.19e-13	6	GLRX
7.62e-18	0.538568	0.453	0.239	2.55e-13	6	CD79B
1.6e-17	0.696235	0.297	0.139	5.36e-13	6	PPP1R18
1.84e-17	0.642985	0.37	0.193	6.16e-13	6	CCDC85B
2.15e-17	0.555927	0.753	0.612	7.22e-13	6	SH3BGRL3
2.81e-17	0.968734	0.348	0.188	9.44e-13	6	ZEB2
2.83e-17	0.730111	0.338	0.17	9.48e-13	6	PTPN6
3.77e-17	0.534322	0.332	0.155	1.27e-12	6	MARCKS
4.16e-17	0.707078	0.446	0.261	1.39e-12	6	MOB1A
4.2e-17	0.659373	0.529	0.335	1.41e-12	6	SP100
5.91e-17	0.630672	0.589	0.386	1.98e-12	6	RAC2
7.06e-17	0.595104	0.285	0.128	2.37e-12	6	DUSP4
1.33e-16	0.624004	0.433	0.25	4.45e-12	6	PSMB3
1.43e-16	-2.13383	0.086	0.262	4.8e-12	6	JCHAIN
1.54e-16	0.649522	0.519	0.325	5.17e-12	6	RBX1
2.33e-16	0.597013	0.302	0.141	7.81e-12	6	CASP4
2.4e-16	0.626229	0.315	0.154	8.04e-12	6	ANXA2
2.72e-16	0.623513	0.582	0.398	9.12e-12	6	2023-09-07
3.1e-16	-0.834281	0.577	0.703	1.04e-11	6	TSC22D3
3.58e-16	0.616027	0.652	0.476	1.2e-11	6	CORO1A
3.99e-16	0.623625	0.524	0.329	1.34e-11	6	GPSM3
5.17e-16	0.668795	0.433	0.252	1.73e-11	6	TYMP
5.19e-16	0.683102	0.411	0.231	1.74e-11	6	RIPOR2
5.71e-16	0.668995	0.37	0.197	1.91e-11	6	MSN
1.14e-15	0.586998	0.305	0.145	3.83e-11	6	IKZF3
1.31e-15	0.639587	0.327	0.169	4.39e-11	6	SRI
1.78e-15	0.6157	0.35	0.186	5.98e-11	6	DRAP1
2.46e-15	-1.33615	0.141	0.315	8.24e-11	6	NPC2
4.69e-15	0.552586	0.491	0.298	1.57e-10	6	ATP5PF
5.39e-15	0.571532	0.368	0.195	1.81e-10	6	PARP1
6.52e-15	0.645128	0.413	0.234	2.19e-10	6	KIAA1551
6.64e-15	0.548666	0.635	0.425	2.23e-10	6	HLA-DRB5
7.43e-15	0.627361	0.413	0.237	2.49e-10	6	TNFAIP8
8.57e-15	0.549124	0.312	0.158	2.88e-10	6	VOPP1
2.62e-14	0.617241	0.421	0.257	8.78e-10	6	CAPZB
4.09e-14	0.582325	0.388	0.223	1.37e-09	6	ADAR
4.54e-14	0.556348	0.539	0.356	1.52e-09	6	UQCR10
6e-14	0.581508	0.325	0.17	2.01e-09	6	SNX2
6.49e-14	0.583137	0.29	0.146	2.18e-09	6	PTPN7
1.02e-13	0.688032	0.332	0.18	3.42e-09	6	STX7
1.47e-13	0.675443	0.521	0.366	4.94e-09	6	IER2
2.41e-13	0.510773	0.506	0.329	8.09e-09	6	DBI
3.31e-13	0.506534	0.635	0.471	1.11e-08	6	ARHGDIB
7.12e-13	-0.767765	0.69	0.764	2.39e-08	6	RPL31
7.3e-13	0.592892	0.375	0.224	2.45e-08	6	DEK
8.73e-13	0.534174	0.335	0.186	2.93e-08	6	PDIA6
9.39e-13	0.639795	0.335	0.193	3.15e-08	6	LYN
1.12e-12	0.540749	0.506	0.333	3.76e-08	6	LCP1
1.46e-12	0.51628	0.27	0.135	4.89e-08	6	ORAI2
1.81e-12	0.620477	0.338	0.194	6.07e-08	6	VMP1
2.24e-12	0.591937	0.355	0.208	7.53e-08	6	GSTK1
2.46e-12	0.528403	0.418	0.257	8.25e-08	6	PSMB8
2.77e-12	0.546217	0.763	0.671	9.28e-08	6	CFL1
2.98e-12	0.577601	0.267	0.136	9.98e-08	6	TRAF3IP3
3.8e-12	0.566154	0.395	0.242	1.27e-07	6	PRELID1
4.18e-12	-0.535191	0.904	0.924	1.4e-07	6	RPL23A
4.47e-12	0.558453	0.259	0.136	1.5e-07	6	HMGA1
6.46e-12	0.518062	0.511	0.351	2.17e-07	6	SERBP1
6.63e-12	-1.09318	0.184	0.34	2.22e-07	6	RPS17
8.37e-12	0.567376	0.305	0.17	2.81e-07	6	TAP1
1.01e-11	0.572623	0.36	0.216	3.39e-07	6	PSMA4
1.02e-11	0.567993	0.408	0.256	3.44e-07	6	FAM107B
1.27e-11	0.526869	0.355	0.208	4.25e-07	6	SPIB
1.38e-11	0.50651	0.345	0.202	4.63e-07	6	HCLS1
1.4e-11	-0.71316	0.224	0.388	4.69e-07	6	ITM2B
2.19e-11	0.557648	0.305	0.174	7.34e-07	6	LAP3
3.36e-11	0.625037	0.254	0.135	1.13e-06	6	FABP5
3.59e-11	0.547607	0.343	0.2	1.2e-06	6	TRIM38
4.56e-11	0.504392	0.282	0.152	1.53e-06	6	BCL2A1
6.81e-11	0.516226	0.373	0.224	2.28e-06	6	SLC2A3
8.12e-11	-0.738522	0.297	0.446	2.72e-06	6	NFKBIA
1.38e-10	-0.626899	0.365	0.507	4.62e-06	6	PNRC1
2.14e-10	0.509837	0.448	0.289	7.18e-06	6	CIB1
2.77e-10	-0.965283	0.176	0.319	9.29e-06	6	ZFP36
2.94e-10	-0.723048	0.239	0.381	9.87e-06	6	SNHG8
2.96e-10	0.538618	0.285	0.161	9.92e-06	6	BAZ1A
3.21e-10	-0.90544	0.141	0.277	1.08e-05	6	ALOX5AP
6.34e-10	0.512168	0.499	0.35	2.13e-05	6	MTDH
7.84e-10	0.525469	0.355	0.224	2.63e-05	6	GABARAPL2
8.81e-10	0.517702	0.267	0.15	2.96e-05	6	SERPINB1
1.58e-09	-0.669949	0.186	0.336	5.29e-05	6	DDIT4
1.61e-09	0.716254	0.426	0.299	5.39e-05	6	LGALS1
2.36e-09	0.515443	0.262	0.151	7.92e-05	6	PSMB2
2.99e-09	-0.827519	0.159	0.293	0.000100241	6	PMAIP1
3.21e-09	0.563507	0.37	0.244	0.000107699	6	TRIM22
5.04e-09	-0.674296	0.149	0.284	0.000168966	6	FOXP1
1.12e-08	-0.795072	0.37	0.472	0.000375834	6	RPL36A
2.81e-08	0.541011	0.36	0.239	0.000940748	6	TPI1
3.74e-08	-0.608427	0.134	0.259	0.00125406	6	RPL17
4.59e-07	0.504051	0.322	0.219	0.0153902	6	CD47
6.25e-07	-0.79303	0.368	0.466	0.0209732	6	JUN
7.96e-07	-0.666267	0.159	0.268	0.0266968	6	GSTP1
9.48e-07	-0.576928	0.38	0.481	0.031791	6	MT-ND4L
2.25e-172	1.79242	0.578	0.024	7.56e-168	7	VASH2
5.08e-165	1.49802	0.467	0.015	1.7e-160	7	PPP1R3B
5.55e-153	2.86534	0.967	0.1	1.86e-148	7	IRF4
6.32e-149	2.08066	0.656	0.04	2.12e-144	7	SMIM3
4.34e-147	1.1021	0.311	0.006	1.45e-142	7	SLC32A1
1.88e-144	1.86879	0.589	0.032	6.3e-140	7	PFKFB2
2.17e-143	1.16752	0.289	0.005	7.27e-139	7	FXYD6
3.96e-135	1.85449	0.467	0.02	1.33e-130	7	FADS1
4.33e-135	1.63334	0.533	0.027	1.45e-130	7	AL355075.4
1.35e-134	1.68729	0.622	0.039	4.52e-130	7	MED26
2.39e-125	1.90856	0.633	0.045	8.03e-121	7	GNA15
6.13e-125	2.34113	0.8	0.078	2.06e-120	7	SLC7A5
3.29e-124	2.42214	0.867	0.092	1.1e-119	7	NR4A3
1.6e-122	2.93051	0.956	0.124	5.37e-118	7	SOX4
3.43e-121	3.42395	0.956	0.142	1.15e-116	7	DSTN
3.2e-119	2.76019	0.722	0.066	1.07e-114	7	MYBL2
1.49e-118	2.0109	0.767	0.072	5e-114	7	GRASP
4.23e-113	1.6235	0.544	0.035	1.42e-108	7	SEMA7A
2.9e-103	1.65266	0.589	0.046	9.72e-99	7	PFKFB3
3.37e-103	1.44525	0.567	0.043	1.13e-98	7	NINJ1
2.99e-98	2.58195	0.967	0.141	1e-93	7	GZMB
3.7e-98	1.33845	0.578	0.046	1.24e-93	7	ETV3
1.38e-96	1.72571	0.711	0.074	4.62e-92	7	BCL2L11
6.41e-93	1.43623	0.544	0.044	2.15e-88	7	CBX4
1.66e-92	2.19316	0.789	0.106	5.57e-88	7	RRBP1
1.89e-92	1.40748	0.422	0.026	6.34e-88	7	SPON2
5.16e-92	3.44807	0.967	0.18	1.73e-87	7	AREG
5.76e-90	1.96392	0.8	0.107	1.93e-85	7	FYTTD1
1.44e-86	0.853133	0.267	0.01	4.83e-82	7	HIST1H2AE
3.08e-84	1.84328	0.856	0.126	1.03e-79	7	SLC15A4
1.23e-83	1.22976	0.411	0.027	4.11e-79	7	ARID3B
5.29e-83	1.54409	0.533	0.048	1.77e-78	7	RNF144B
2.48e-82	1.69965	0.689	0.082	8.3e-78	7	IL3RA
5.79e-80	1.72328	0.533	0.05	1.94e-75	7	FOXO3
4.94e-79	1.32066	0.433	0.033	1.66e-74	7	EGLN3
1.05e-78	1.65845	0.622	0.07	3.51e-74	7	CREB3L2
6.93e-78	1.54102	0.544	0.054	2.32e-73	7	BHLHE40
2.45e-75	1.07146	0.367	0.024	8.22e-71	7	PALD1
2.59e-75	1.45564	0.589	0.065	8.68e-71	7	CSF2RB
3.42e-73	1.48692	0.622	0.074	1.15e-68	7	CORO7
6.05e-72	2.11827	0.733	0.111	2.03e-67	7	HIST1H1C
7.5e-72	0.860902	0.311	0.018	2.51e-67	7	SRC
3.14e-71	1.92861	0.722	0.105	1.05e-66	7	ATF3
1.28e-70	1.78876	0.756	0.114	4.28e-66	7	CLIC3
1.15e-69	1.75886	0.789	0.123	3.86e-65	7	SERPINF1
2.31e-69	2.07182	0.844	0.167	7.74e-65	7	IRF2BP2
4.45e-69	1.60351	0.589	0.072	1.49e-64	7	SCARB2
4.73e-69	1.47882	0.556	0.063	1.59e-64	7	MAP2K3
4.89e-69	1.91283	0.922	0.188	1.64e-64	7	CTSB
5.85e-69	0.892426	0.322	0.02	1.96e-64	7	TOX2
1.36e-68	2.20367	0.978	0.23	4.57e-64	7	JCHAIN
3e-68	1.1856	0.4	0.032	1.01e-63	7	TNFRSF21
4.07e-68	1.8305	0.756	0.121	1.36e-63	7	DUSP5
4.98e-66	1.04661	0.378	0.029	1.67e-61	7	AC005224.3
1.14e-65	1.38105	0.511	0.056	3.83e-61	7	POLB
1.17e-63	1.21842	0.4	0.035	3.91e-59	7	OTULINL
2.06e-63	1.7655	0.689	0.108	6.9e-59	7	CLN8
4.25e-63	1.12722	0.356	0.027	1.43e-58	7	GAB1
5.34e-63	1.22516	0.389	0.033	1.79e-58	7	GRAMD1B
4.79e-62	1.31444	0.522	0.06	1.61e-57	7	PER1
6.34e-62	1.6477	0.833	0.153	2.13e-57	7	FCER1G
8.9e-62	1.53331	0.7	0.11	2.99e-57	7	PTPRE
1.66e-61	1.3997	0.589	0.078	5.58e-57	7	KPNA2
2.92e-61	1.39201	0.7	0.109	9.8e-57	7	DPYSL2
4.51e-60	2.08697	0.778	0.153	1.51e-55	7	ARL4C
9.69e-60	2.33223	0.967	0.298	3.25e-55	7	HSP90B1
2.32e-59	1.31602	0.6	0.082	7.77e-55	7	FOSL2
8.52e-59	1.17697	0.478	0.053	2.86e-54	7	PTCRA
8.77e-59	1.39954	0.611	0.086	2.94e-54	7	RUBCN
5.04e-58	1.33671	0.522	0.065	1.69e-53	7	SLAMF7
8.84e-58	1.01492	0.389	0.036	2.96e-53	7	CSF2RA
2.81e-57	1.47736	0.6	0.086	9.43e-53	7	LILRB4
3.11e-57	1.70483	0.578	0.081	1.04e-52	7	MIR155HG
1.29e-56	1.29124	0.622	0.09	4.31e-52	7	ELL2
1.44e-56	1.81024	0.711	0.13	4.82e-52	7	LDLRAD4
5.98e-54	1.18877	0.567	0.079	2.01e-49	7	PAFAH1B2
2.59e-52	1.07987	0.4	0.043	8.7e-48	7	HYOU1
2.6e-52	1.40031	0.856	0.184	8.73e-48	7	CST3
3.36e-52	1.04218	0.411	0.044	1.13e-47	7	ARHGEF7
4.9e-52	1.91819	0.844	0.199	1.64e-47	7	ATP1B3
1.4e-51	1.19148	0.433	0.05	4.69e-47	7	CHML
2.33e-51	0.94467	0.367	0.036	7.82e-47	7	ICOSLG
3.33e-51	1.03414	0.322	0.028	1.12e-46	7	RASD1
3.5e-51	1.64049	0.767	0.155	1.17e-46	7	GPR65
3.75e-51	1.31894	0.611	0.097	1.26e-46	7	THEMIS2
7.8e-51	1.03577	0.422	0.048	2.62e-46	7	TGFBI
8.77e-51	1.0388	0.511	0.068	2.94e-46	7	SLC35E1
1.85e-50	1.40338	0.611	0.101	6.21e-46	7	CD2AP
3.39e-50	1.4622	0.811	0.17	1.14e-45	7	TSPAN13
5.38e-50	1.29693	0.556	0.085	1.8e-45	7	CORO1C
7.02e-50	1.342	0.656	0.116	2.36e-45	7	CXCR3
3.85e-48	1.44052	0.833	0.184	1.29e-43	7	TYROBP
5.83e-48	1.63229	0.556	0.087	1.95e-43	7	AC103591.3
1.84e-47	0.927339	0.344	0.034	6.16e-43	7	TENT4A
5.87e-47	1.50054	0.533	0.083	1.97e-42	7	LINC00996
6.34e-47	1.62414	0.778	0.171	2.13e-42	7	TSPYL2
2.07e-46	1.45016	0.844	0.191	6.93e-42	7	C12orf75
3.03e-46	1.35624	0.611	0.106	1.02e-41	7	LILRA4
5e-46	1.78909	0.989	0.391	1.68e-41	7	SEC61B
8.2e-46	1.12755	0.456	0.062	2.75e-41	7	RNF11
9.7e-46	1.00671	0.5	0.071	3.25e-41	7	SEC14L1
1.48e-45	1.19543	0.567	0.091	4.97e-41	7	SNX9
3.35e-45	1.42601	0.722	0.152	1.12e-40	7	SMG1
5.02e-45	1.15914	0.467	0.065	1.68e-40	7	LAMP5
9.8e-45	1.48602	0.956	0.284	3.29e-40	7	NPC2
1.47e-44	0.731927	0.256	0.02	4.95e-40	7	EPHB1
2e-44	1.12741	0.478	0.068	6.71e-40	7	SIDT1
3.27e-44	0.941481	0.433	0.057	1.1e-39	7	RNF130
3.82e-44	1.69235	0.8	0.2	1.28e-39	7	HSPA5
5.42e-43	1.58469	0.889	0.25	1.82e-38	7	ALOX5AP
5.62e-43	0.830294	0.333	0.035	1.89e-38	7	TGFBR1
6.19e-43	0.768707	0.322	0.033	2.08e-38	7	FRMD8
7.43e-43	1.24309	0.744	0.158	2.49e-38	7	ITM2C
1.19e-42	1.50176	0.778	0.184	4e-38	7	XBP1
8.74e-42	0.795288	0.278	0.025	2.93e-37	7	HIST1H2BC
9.92e-42	1.18672	0.533	0.089	3.33e-37	7	ARIH1
2.17e-41	1.13556	0.567	0.099	7.28e-37	7	TPM2
2.28e-41	1.00871	0.522	0.085	7.66e-37	7	SMPD3
4.9e-41	1.57144	0.511	0.084	1.64e-36	7	PTGDS
1.1e-40	0.852256	0.356	0.042	3.69e-36	7	AC119428.2
2.24e-40	1.86665	0.911	0.346	7.5e-36	7	AKAP13
9.16e-40	1.5141	0.689	0.152	3.07e-35	7	LPIN1
9.73e-40	1.3363	0.556	0.103	3.26e-35	7	N4BP2L1
3.8e-39	0.936858	0.356	0.044	1.28e-34	7	CDYL
4.31e-39	1.94726	0.956	0.385	1.45e-34	7	GPR183
6.62e-39	0.895364	0.356	0.044	2.22e-34	7	GALNT2
1.25e-38	0.984678	0.444	0.067	4.19e-34	7	MAP1A
1.46e-38	1.39121	0.878	0.261	4.9e-34	7	RAB11FIP1
2.13e-38	1.62806	0.989	0.496	7.14e-34	7	HERPUD1
2.2e-38	1.98375	0.667	0.168	7.37e-34	7	H1FX
6.61e-38	1.23006	0.422	0.064	2.22e-33	7	ATF5
9.1e-38	0.686197	0.311	0.035	3.05e-33	7	RGS13
9.31e-38	1.22337	0.467	0.077	3.12e-33	7	SCT
1.73e-37	1.1527	0.544	0.101	5.81e-33	7	APP
2.39e-37	0.918549	0.444	0.068	8.01e-33	7	SPTY2D1
2.71e-37	0.958828	0.356	0.047	9.1e-33	7	MOB1B
2.81e-37	0.925322	0.367	0.049	9.44e-33	7	ACSL3
4.73e-37	1.46996	0.578	0.121	1.59e-32	7	CCDC88A
7.69e-37	0.937766	0.322	0.039	2.58e-32	7	PHEX
1.11e-36	1.44447	0.8	0.219	3.73e-32	7	KDM6B
4.56e-36	0.840873	0.389	0.056	1.53e-31	7	PMEPA1
5.6e-36	1.02522	0.467	0.077	1.88e-31	7	ISCA1
7.95e-36	0.988367	0.567	0.11	2.67e-31	7	MALT1
1.37e-35	-2.61578	0.611	0.903	4.59e-31	7	BTG1
1.65e-35	1.58996	0.922	0.372	5.54e-31	7	MCL1
2.11e-35	1.27044	0.456	0.08	7.07e-31	7	SPN
2.15e-35	0.8759	0.4	0.06	7.2e-31	7	CBX6
3.43e-35	1.15927	0.456	0.077	1.15e-30	7	AC016831.7
5.22e-35	1.51098	0.789	0.23	1.75e-30	7	CREM
5.33e-35	1.12818	0.578	0.117	1.79e-30	7	MPEG1
5.34e-35	1.25971	0.678	0.161	1.79e-30	7	RANBP2
8.35e-35	1.44697	0.978	0.417	2.8e-30	7	RGS1
1.67e-34	0.891437	0.456	0.076	5.6e-30	7	SBNO1
1.79e-34	0.937067	0.411	0.065	5.99e-30	7	CUX1
2.23e-34	0.69374	0.322	0.04	7.46e-30	7	SLC35A3
2.52e-34	0.679724	0.311	0.038	8.47e-30	7	STAT4
2.57e-34	0.989656	0.467	0.081	8.63e-30	7	GNA13
2.91e-34	0.965243	0.367	0.053	9.76e-30	7	NPIPB5
2.93e-34	0.911955	0.344	0.047	9.81e-30	7	ALG2
4.45e-34	0.766905	0.322	0.041	1.49e-29	7	MSL2
5.89e-34	1.34707	0.956	0.363	1.98e-29	7	YPEL5
1.08e-33	1.19376	0.622	0.142	3.62e-29	7	SRSF6
1.24e-33	1.29511	0.756	0.2	4.14e-29	7	NR3C1
2.18e-33	0.795458	0.333	0.044	7.32e-29	7	BANP
4.51e-33	1.18389	0.6	0.133	1.51e-28	7	PLD4
7.33e-33	0.746751	0.278	0.032	2.46e-28	7	RGPD5
9.38e-33	1.60102	0.867	0.304	3.15e-28	7	ZNF331
1.61e-32	0.804919	0.367	0.055	5.4e-28	7	NDRG1
2.1e-32	0.821697	0.444	0.077	7.04e-28	7	ETF1
3.34e-32	1.01404	0.422	0.072	1.12e-27	7	KLF10
8.46e-32	0.873997	0.278	0.034	2.84e-27	7	PPP1R14A
9.05e-32	0.727008	0.311	0.041	3.04e-27	7	GAS6
9.67e-32	1.28481	0.622	0.146	3.24e-27	7	NFKBIZ
1.71e-31	1.06645	0.633	0.151	5.75e-27	7	TACC1
1.94e-31	1.56999	0.756	0.24	6.5e-27	7	ANKRD11
3.58e-31	1.22704	0.6	0.14	1.2e-26	7	PIM3
4.11e-31	1.35127	0.733	0.21	1.38e-26	7	RGS2
4.24e-31	0.812733	0.367	0.057	1.42e-26	7	ARFGAP3
4.46e-31	1.06208	0.267	0.032	1.5e-26	7	HES4
7.14e-31	1.3258	0.922	0.371	2.39e-26	7	TCF4
7.56e-31	1.42334	1	0.869	2.54e-26	7	H3F3B
7.6e-31	0.900801	0.456	0.085	2.55e-26	7	NUCB2
8.62e-31	0.923786	0.5	0.099	2.89e-26	7	KLF13
1.05e-30	0.994148	0.322	0.046	3.52e-26	7	KLF4
1.14e-30	0.938177	0.389	0.065	3.83e-26	7	CERS6
1.16e-30	0.795601	0.344	0.051	3.89e-26	7	AMZ2
3.35e-30	1.30423	0.567	0.133	1.12e-25	7	MAP3K8
3.41e-30	1.16657	0.622	0.15	1.15e-25	7	PAXX
4.13e-30	1.35997	0.544	0.123	1.39e-25	7	ID2
5.44e-30	0.755778	0.356	0.055	1.82e-25	7	KLF3
5.53e-30	1.09073	0.722	0.193	1.85e-25	7	UGCG
6.49e-30	0.756273	0.311	0.044	2.18e-25	7	EIF2AK4
7.17e-30	0.837535	0.322	0.047	2.4e-25	7	CD36
1.25e-29	0.989866	0.533	0.116	4.19e-25	7	RNF149
2.3e-29	1.46275	0.733	0.222	7.71e-25	7	ZC3HAV1
2.5e-29	1.03003	0.267	0.033	8.37e-25	7	TSC22D1
2.54e-29	0.886046	0.411	0.073	8.52e-25	7	GLUL
3.11e-29	0.756745	0.3	0.041	1.04e-24	7	GNA12
3.33e-29	0.786229	0.378	0.064	1.12e-24	7	ALDH2
4.19e-29	-3.72421	0.189	0.739	1.4e-24	7	TXNIP
5.93e-29	0.75735	0.389	0.066	1.99e-24	7	DERL3
1.28e-28	1.08925	0.456	0.092	4.3e-24	7	USP36
1.38e-28	1.28717	0.844	0.294	4.62e-24	7	ZFP36
1.41e-28	1.05786	0.489	0.105	4.74e-24	7	ATG101
4.52e-28	0.737903	1	0.999	1.52e-23	7	MALAT1
4.79e-28	0.605883	0.267	0.034	1.61e-23	7	ELL
5.17e-28	1.01891	0.489	0.105	1.74e-23	7	TRAF4
7.14e-28	0.828584	0.422	0.079	2.4e-23	7	RAB5A
8.53e-28	0.89693	0.344	0.057	2.86e-23	7	SH2B3
9.58e-28	0.868209	0.4	0.073	3.21e-23	7	TOB1
1.09e-27	1.09767	0.633	0.168	3.67e-23	7	PRMT9
1.18e-27	0.999872	0.7	0.192	3.95e-23	7	ZEB2
1.42e-27	0.914225	0.722	0.197	4.78e-23	7	PPP1R14B
6.12e-27	1.04988	0.578	0.143	2.05e-22	7	CDKN1A
1.14e-26	0.968093	0.8	0.248	3.81e-22	7	IRF7
1.29e-26	1.03258	0.633	0.171	4.31e-22	7	ANXA11
1.35e-26	0.806955	0.311	0.049	4.53e-22	7	GNAQ
1.46e-26	0.889515	0.289	0.043	4.88e-22	7	HIST1H1D
2.19e-26	0.663873	0.278	0.039	7.35e-22	7	IGF2R
2.38e-26	0.950866	0.633	0.166	7.98e-22	7	LAPTM4A
4.04e-26	-2.59109	0.378	0.762	1.36e-21	7	CD52
8.65e-26	0.979924	0.9	0.306	2.9e-21	7	PLAC8
1.05e-25	1.07448	0.622	0.166	3.52e-21	7	OGT
1.87e-25	0.692088	0.267	0.038	6.28e-21	7	AL135925.1
2.35e-25	0.792638	0.544	0.128	7.87e-21	7	PTP4A1
2.98e-25	0.850776	0.589	0.148	9.98e-21	7	FCHSD2
3.35e-25	-1.16351	0.989	0.97	1.12e-20	7	RPL8
3.47e-25	0.78246	0.378	0.071	1.16e-20	7	SULF2
4.36e-25	0.668375	0.289	0.044	1.46e-20	7	CHAF1A
7.23e-25	0.670628	0.4	0.078	2.42e-20	7	ANKLE2
1.3e-24	0.750515	0.444	0.092	4.36e-20	7	RBM38
1.99e-24	0.811921	0.4	0.081	6.66e-20	7	ERN1
2.21e-24	0.690412	0.5	0.111	7.42e-20	7	SBDS
4.26e-24	0.68079	0.344	0.062	1.43e-19	7	HIST1H2AC
4.86e-24	1.10811	0.967	0.467	1.63e-19	7	SRGN
6.07e-24	0.82351	0.444	0.098	2.04e-19	7	CLINT1
6.49e-24	1.66302	0.956	0.639	2.18e-19	7	NEAT1
7.46e-24	0.714088	0.367	0.069	2.5e-19	7	DCP1A
1.11e-23	1.13255	0.5	0.125	3.73e-19	7	MKNK2
2.07e-23	1.01969	0.5	0.127	6.96e-19	7	NUFIP2
2.65e-23	0.802649	0.344	0.065	8.89e-19	7	RUNX2
3.11e-23	0.966031	0.533	0.138	1.04e-18	7	EIF4A3
3.98e-23	0.569082	0.333	0.059	1.33e-18	7	LINC01215
5.82e-23	0.857194	0.5	0.122	1.95e-18	7	POLR2A
1.02e-22	0.842889	0.378	0.078	3.43e-18	7	CD68
1.2e-22	-0.800803	1	0.994	4.03e-18	7	RPS15
1.52e-22	0.820088	0.6	0.163	5.11e-18	7	NR4A1
3.07e-22	0.877325	0.589	0.165	1.03e-17	7	AC016831.5
3.13e-22	0.809878	0.356	0.071	1.05e-17	7	RREB1
3.67e-22	0.906136	1	0.964	1.23e-17	7	FTH1
3.81e-22	0.916131	0.422	0.096	1.28e-17	7	TERF1
4.66e-22	0.792346	0.633	0.181	1.56e-17	7	SELENOS
5.18e-22	0.756466	0.278	0.046	1.74e-17	7	ZBTB18
5.23e-22	0.771064	0.456	0.108	1.75e-17	7	MAPKAPK2
5.3e-22	0.710257	0.378	0.078	1.78e-17	7	IL6ST
7.2e-22	1.38589	0.767	0.285	2.42e-17	7	TXN
7.67e-22	0.640297	0.322	0.059	2.57e-17	7	RNF138
8.77e-22	0.688086	0.356	0.071	2.94e-17	7	RAP2B
8.8e-22	0.654867	0.367	0.074	2.95e-17	7	GAK
1.4e-21	0.660538	0.3	0.054	4.71e-17	7	MAP7D1
1.46e-21	0.862228	0.544	0.148	4.9e-17	7	CANX
2.18e-21	0.967246	0.722	0.244	7.3e-17	7	INTS6
2.48e-21	0.644304	0.344	0.069	8.32e-17	7	2023-09-11
2.78e-21	0.640297	0.422	0.095	9.32e-17	7	A1BG
3.06e-21	0.779026	0.467	0.114	1.03e-16	7	ARMCX3
3.96e-21	0.827944	0.311	0.059	1.33e-16	7	MEF2D
4.04e-21	0.995085	0.878	0.373	1.36e-16	7	SPCS1
4.27e-21	0.852592	0.689	0.211	1.43e-16	7	SKIL
4.76e-21	0.810085	0.511	0.133	1.6e-16	7	B4GALT1
1.01e-20	0.714026	0.4	0.089	3.38e-16	7	USP9X
1.39e-20	-3.17151	0	0.542	4.67e-16	7	MS4A1
1.72e-20	0.868296	0.589	0.172	5.78e-16	7	CYBB
1.75e-20	0.871289	0.7	0.227	5.86e-16	7	CSNK1A1
2.72e-20	0.803569	0.289	0.053	9.12e-16	7	ZNF891
3.09e-20	1.07147	0.944	0.644	1.04e-15	7	SRP14
5.06e-20	0.810952	0.433	0.107	1.7e-15	7	NFKB1
5.29e-20	0.841742	0.678	0.213	1.77e-15	7	PDE4B
6.22e-20	0.805456	0.656	0.205	2.09e-15	7	GRN
9.51e-20	0.545853	0.289	0.053	3.19e-15	7	AC016831.1
1.01e-19	0.850172	0.511	0.142	3.38e-15	7	FAM53C
1.43e-19	0.617965	0.311	0.061	4.78e-15	7	USP7
1.52e-19	0.636305	0.367	0.08	5.11e-15	7	GTPBP1
1.54e-19	0.77529	0.611	0.184	5.17e-15	7	PLP2
1.66e-19	0.647282	0.344	0.073	5.57e-15	7	ZBTB10
1.91e-19	0.796245	0.656	0.207	6.42e-15	7	ZFAND5
2.96e-19	0.680968	0.367	0.083	9.93e-15	7	AHI1
3.04e-19	0.695264	0.533	0.149	1.02e-14	7	MZB1
3.07e-19	1.0911	0.967	0.568	1.03e-14	7	VIM
3.54e-19	0.540807	0.256	0.044	1.19e-14	7	SPATA13
4.02e-19	0.613294	0.389	0.09	1.35e-14	7	TOPORS
4.22e-19	0.859215	0.5	0.141	1.42e-14	7	ZMYM2
7.21e-19	0.76929	0.4	0.098	2.42e-14	7	MED13L
7.51e-19	0.675309	0.322	0.067	2.52e-14	7	ARID3A
1.16e-18	0.551962	0.322	0.067	3.89e-14	7	MFSD12
1.24e-18	0.695411	0.322	0.068	4.15e-14	7	FBXW11
1.36e-18	0.766157	0.489	0.136	4.56e-14	7	SLC20A1
1.44e-18	0.693015	0.522	0.148	4.82e-14	7	P4HB
1.97e-18	0.838525	0.667	0.226	6.61e-14	7	AC058791.1
1.99e-18	0.74197	0.322	0.07	6.66e-14	7	CLEC4C
2.14e-18	1.13083	0.656	0.234	7.18e-14	7	IKZF1
2.36e-18	0.976174	0.622	0.205	7.92e-14	7	RTN4
2.44e-18	0.595732	0.4	0.097	8.18e-14	7	GSN
3.3e-18	0.754646	0.467	0.127	1.11e-13	7	SNX5
3.95e-18	0.678833	0.289	0.058	1.33e-13	7	ARID2
4.14e-18	0.69671	0.522	0.15	1.39e-13	7	ACTN4
4.54e-18	0.864041	0.522	0.155	1.52e-13	7	IFRD1
5.12e-18	0.991093	0.922	0.521	1.72e-13	7	RBM39
7.32e-18	0.873361	0.789	0.304	2.45e-13	7	EIF4G2
9.23e-18	0.677831	0.389	0.095	3.09e-13	7	MS4A6A
9.97e-18	0.643255	0.389	0.095	3.34e-13	7	BTG3
1.41e-17	0.580012	0.311	0.066	4.72e-13	7	MCOLN2
1.43e-17	0.69558	0.411	0.105	4.81e-13	7	CCDC69
1.48e-17	0.627032	0.4	0.1	4.95e-13	7	SPG7
1.57e-17	0.89806	0.822	0.343	5.26e-13	7	CCNL1
1.87e-17	1.09961	0.444	0.127	6.28e-13	7	TCL1A
1.94e-17	0.554946	0.289	0.058	6.51e-13	7	LRRC75A
2.15e-17	0.970606	0.411	0.111	7.22e-13	7	RAB21
2.26e-17	-0.784956	0.989	0.989	7.58e-13	7	RPL12
2.87e-17	0.648822	0.344	0.079	9.62e-13	7	WDR26
3.06e-17	0.672761	0.511	0.149	1.03e-12	7	STMN1
3.2e-17	-0.689214	1	0.995	1.07e-12	7	RPL32
3.24e-17	0.705921	0.356	0.084	1.09e-12	7	TWISTNB
3.39e-17	0.585126	0.3	0.064	1.14e-12	7	HIVEP1
3.68e-17	0.623373	0.489	0.137	1.23e-12	7	FXR1
3.79e-17	0.608543	0.3	0.064	1.27e-12	7	ZFAT
3.83e-17	0.818127	0.556	0.18	1.28e-12	7	H2AFY
4.57e-17	0.794618	0.367	0.092	1.53e-12	7	LGMN
5.12e-17	-0.756979	0.989	0.997	1.72e-12	7	RPS18
5.51e-17	0.567368	0.367	0.088	1.85e-12	7	SLC25A36
5.65e-17	0.68287	0.322	0.073	1.89e-12	7	BID
5.92e-17	0.661894	0.344	0.081	1.98e-12	7	LINC00513
6.09e-17	1.07454	0.489	0.151	2.04e-12	7	SERPINB9
1.1e-16	-0.998173	0.967	0.964	3.69e-12	7	RPL27A
1.2e-16	0.669539	0.422	0.114	4.03e-12	7	NUTM2B-AS1
1.32e-16	0.663099	0.5	0.147	4.42e-12	7	ADGRE5
1.33e-16	0.700498	0.522	0.158	4.46e-12	7	EIF3J
1.39e-16	0.819016	0.856	0.363	4.66e-12	7	SLC25A3
1.51e-16	0.697247	0.478	0.137	5.06e-12	7	ZNF644
2.1e-16	0.745781	0.322	0.076	7.03e-12	7	NEK8
2.29e-16	0.973786	0.889	0.463	7.67e-12	7	SRSF7
2.34e-16	0.582429	0.278	0.058	7.85e-12	7	ICAM1
2.56e-16	0.683397	0.344	0.084	8.59e-12	7	PLEKHB2
2.88e-16	0.66707	0.533	0.163	9.64e-12	7	CYB561A3
4.19e-16	0.574193	0.344	0.082	1.41e-11	7	CCDC6
4.36e-16	0.880669	0.833	0.365	1.46e-11	7	SFPQ
7.18e-16	0.792965	0.8	0.316	2.41e-11	7	DDX21
7.19e-16	0.518102	0.256	0.052	2.41e-11	7	BTAF1
7.19e-16	0.793719	0.389	0.107	2.41e-11	7	CD4
8.04e-16	0.545663	0.4	0.105	2.7e-11	7	UBALD2
8.25e-16	0.647891	0.467	0.137	2.77e-11	7	C16orf72
8.49e-16	-2.50974	0.011	0.458	2.85e-11	7	CD79A
1.02e-15	0.50381	0.467	0.132	3.43e-11	7	CNOT2
1.17e-15	0.950434	0.9	0.492	3.91e-11	7	REL
1.41e-15	0.594268	0.322	0.077	4.74e-11	7	QKI
1.47e-15	0.710443	0.589	0.198	4.93e-11	7	MIDN
2.68e-15	0.898952	0.833	0.365	8.99e-11	7	IRF8
2.74e-15	0.540503	0.333	0.082	9.2e-11	7	RLF
2.83e-15	0.528975	0.311	0.073	9.49e-11	7	FBXW7
3.05e-15	0.69923	0.367	0.096	1.02e-10	7	AC245014.3
3.2e-15	0.881721	0.378	0.106	1.07e-10	7	GPM6B
4.15e-15	0.636743	0.544	0.178	1.39e-10	7	TGFB1
4.17e-15	0.533959	0.311	0.074	1.4e-10	7	NANS
5.69e-15	0.623741	0.567	0.186	1.91e-10	7	MAP3K2
7.55e-15	0.852625	0.333	0.087	2.53e-10	7	C12orf45
7.93e-15	0.538121	0.3	0.071	2.66e-10	7	PDIA4
8.04e-15	-1.29335	0.789	0.832	2.7e-10	7	HLA-C
9.26e-15	0.73702	0.267	0.06	3.11e-10	7	VEGFB
9.76e-15	-0.716601	0.967	0.98	3.27e-10	7	RPS3
1.08e-14	0.742327	0.489	0.156	3.63e-10	7	AFF4
1.13e-14	-0.510649	1	1	3.8e-10	7	RPL41
1.29e-14	0.640838	0.367	0.099	4.33e-10	7	SNHG9
1.38e-14	0.576743	0.344	0.089	4.62e-10	7	MED13
1.4e-14	0.503192	0.344	0.088	4.7e-10	7	CSRNP1
1.6e-14	0.637557	0.533	0.176	5.36e-10	7	SEL1L3
1.65e-14	0.502514	0.456	0.134	5.54e-10	7	UNC93B1
2.51e-14	0.926288	0.922	0.604	8.42e-10	7	ZFP36L2
2.76e-14	-0.861351	1	0.988	9.25e-10	7	RPL13A
2.85e-14	0.541702	0.256	0.056	9.55e-10	7	PTTG1IP
3.08e-14	0.746597	0.456	0.142	1.03e-09	7	SYAP1
3.12e-14	0.839953	0.5	0.171	1.04e-09	7	NFE2L2
3.18e-14	0.584283	0.344	0.091	1.07e-09	7	NORAD
3.72e-14	-0.656734	1	0.999	1.25e-09	7	MT-CO1
3.72e-14	-0.665825	0.956	0.986	1.25e-09	7	RPL18
4.56e-14	0.529869	0.356	0.095	1.53e-09	7	ERCC1
4.89e-14	0.658379	0.344	0.092	1.64e-09	7	WDFY2
5.14e-14	0.629662	0.467	0.15	1.73e-09	7	NAMPT
5.19e-14	0.663071	0.278	0.066	1.74e-09	7	ERO1B
6.27e-14	-1.40563	0.767	0.788	2.1e-09	7	RPS26
7.8e-14	0.680638	0.6	0.217	2.62e-09	7	PSAP
9.13e-14	-0.563641	1	0.996	3.06e-09	7	RPS2
9.16e-14	0.97661	0.756	0.368	3.07e-09	7	NR4A2
1.02e-13	-0.588012	0.978	0.989	3.4e-09	7	RPL19
1.03e-13	-0.536481	1	0.998	3.45e-09	7	RPL10
1.33e-13	0.811524	0.767	0.353	4.45e-09	7	LRRFIP1
1.6e-13	0.799237	0.678	0.289	5.38e-09	7	CELF2
1.62e-13	0.629026	0.778	0.32	5.44e-09	7	BCL11A
1.67e-13	0.557182	0.478	0.154	5.61e-09	7	SSR1
1.67e-13	0.577047	0.522	0.175	5.61e-09	7	RNASE6
2.13e-13	0.678084	0.722	0.286	7.16e-09	7	JMJD1C
2.59e-13	-0.96501	0.978	0.991	8.69e-09	7	TMSB4X
2.79e-13	0.523047	0.389	0.112	9.37e-09	7	ADAM19
3.18e-13	0.641791	0.722	0.287	1.07e-08	7	CLK1
3.25e-13	0.622813	0.378	0.11	1.09e-08	7	TM9SF3
3.41e-13	0.676095	0.8	0.345	1.14e-08	7	SRSF2
4.62e-13	0.577796	0.411	0.126	1.55e-08	7	SMARCA2
6.11e-13	0.558815	0.444	0.139	2.05e-08	7	RILPL2
7.96e-13	0.630844	0.333	0.092	2.67e-08	7	PEA15
9.26e-13	0.708433	0.833	0.379	3.11e-08	7	RNASET2
1.06e-12	0.547756	0.456	0.149	3.57e-08	7	2023-09-02
1.12e-12	0.552518	0.556	0.199	3.77e-08	7	HIST1H4C
1.2e-12	0.62883	0.367	0.111	4.03e-08	7	SEC31A
1.33e-12	0.59043	0.356	0.104	4.46e-08	7	TNFRSF1B
1.51e-12	0.772573	0.9	0.522	5.08e-08	7	S100A6
1.64e-12	0.610514	0.489	0.17	5.5e-08	7	TRAM1
2.05e-12	0.722496	0.689	0.292	6.86e-08	7	PPIB
2.21e-12	0.637601	0.311	0.086	7.42e-08	7	BRAF
2.42e-12	0.516717	0.333	0.094	8.1e-08	7	WDR74
3.38e-12	0.615294	0.4	0.126	1.13e-07	7	COBLL1
3.41e-12	0.562265	0.656	0.251	1.14e-07	7	RNMT
5.61e-12	0.632347	0.444	0.152	1.88e-07	7	SPCS3
6.23e-12	0.655474	0.5	0.178	2.09e-07	7	HNRNPUL1
6.39e-12	-0.511934	0.989	0.995	2.14e-07	7	RPS14
6.58e-12	0.551192	0.311	0.088	2.21e-07	7	TMEM107
7.09e-12	0.643153	0.3	0.085	2.38e-07	7	FCGRT
8.11e-12	0.63987	0.567	0.218	2.72e-07	7	CD99
1.42e-11	0.752324	0.967	0.803	4.76e-07	7	UBC
1.46e-11	0.554759	0.289	0.08	4.89e-07	7	ZBTB7A
1.52e-11	-0.667792	1	0.994	5.11e-07	7	MT-ND4
1.78e-11	0.664362	0.756	0.336	5.98e-07	7	SEC61G
2.08e-11	0.536668	0.333	0.1	6.97e-07	7	IL10RA
2.25e-11	0.52079	0.267	0.071	7.56e-07	7	CCNK
2.55e-11	0.514769	0.456	0.158	8.57e-07	7	CHD9
2.59e-11	-1.84373	0.111	0.452	8.68e-07	7	HLA-DRB5
2.73e-11	0.521601	0.344	0.106	9.17e-07	7	STT3B
3.9e-11	-0.80388	1	0.99	1.31e-06	7	MT-ATP6
4.16e-11	0.50944	0.256	0.067	1.39e-06	7	HECA
5.06e-11	-0.588088	0.989	0.978	1.7e-06	7	RPL26
5.7e-11	0.645711	0.333	0.106	1.91e-06	7	HIGD1A
6.46e-11	-0.670521	1	0.99	2.17e-06	7	RPLP2
6.68e-11	0.559341	0.344	0.109	2.24e-06	7	MXD4
6.74e-11	-0.6953	1	0.999	2.26e-06	7	MT-CO3
7.36e-11	0.532604	0.467	0.167	2.47e-06	7	HNRNPH3
7.41e-11	-0.547187	0.989	0.992	2.49e-06	7	RPL30
7.87e-11	0.599541	0.333	0.105	2.64e-06	7	ABCE1
8.2e-11	0.605496	0.944	0.592	2.75e-06	7	XIST
8.44e-11	0.600398	0.833	0.406	2.83e-06	7	HNRNPH1
9.57e-11	-1.49055	0.211	0.515	3.21e-06	7	CD69
1.14e-10	0.637486	0.611	0.259	3.81e-06	7	ZNF207
1.19e-10	0.523181	0.744	0.331	3.98e-06	7	IFI44L
1.36e-10	0.50215	0.322	0.099	4.56e-06	7	LAMP1
1.49e-10	0.53359	0.444	0.161	4.99e-06	7	CLEC2B
1.78e-10	0.532373	0.444	0.16	5.98e-06	7	FYB1
1.81e-10	0.568291	0.756	0.341	6.07e-06	7	RBM25
2.42e-10	0.504635	0.322	0.101	8.12e-06	7	YWHAG
2.52e-10	-0.61159	0.989	0.976	8.46e-06	7	RPL36
2.67e-10	0.641128	0.989	0.772	8.97e-06	7	CXCR4
3.62e-10	0.516426	0.544	0.218	1.21e-05	7	ZNF292
3.93e-10	0.554805	0.389	0.136	1.32e-05	7	WDR1
4.02e-10	0.504635	0.289	0.087	1.35e-05	7	FAM129C
4.44e-10	0.658491	0.822	0.423	1.49e-05	7	SSR4
4.47e-10	0.511848	0.511	0.199	1.5e-05	7	BZW1
5.12e-10	0.608452	0.5	0.199	1.72e-05	7	PDIA3
5.26e-10	0.682571	0.644	0.299	1.76e-05	7	CALR
5.32e-10	0.672461	0.867	0.461	1.78e-05	7	HNRNPU
5.32e-10	0.611023	0.4	0.145	1.79e-05	7	AP3S1
7.42e-10	0.626968	0.678	0.311	2.49e-05	7	EIF5
1.41e-09	0.518212	0.3	0.096	4.73e-05	7	NFAT5
1.59e-09	0.643566	0.944	0.604	5.33e-05	7	PABPC1
1.82e-09	0.570802	0.333	0.114	6.1e-05	7	RASSF2
2.11e-09	0.546183	0.989	0.825	7.09e-05	7	DDX5
2.49e-09	0.561277	0.856	0.549	8.34e-05	7	CHCHD2
2.61e-09	0.594996	0.611	0.27	8.74e-05	7	BCLAF1
2.64e-09	-0.53993	0.978	0.983	8.87e-05	7	RPL3
2.78e-09	0.599833	0.478	0.195	9.32e-05	7	GGNBP2
4e-09	0.50186	0.322	0.106	0.000134214	7	CLTC
4.15e-09	0.555872	0.333	0.117	0.000139178	7	CNOT6L
5.87e-09	-1.83013	0.056	0.337	0.000197006	7	BANK1
7.45e-09	0.66293	0.756	0.432	0.000249978	7	DDX24
9.92e-09	0.5629	0.5	0.213	0.000332811	7	OFD1
1.21e-08	-1.09768	0.422	0.595	0.000407075	7	RPS10
1.57e-08	-1.09706	0.789	0.726	0.000527831	7	CD37
1.7e-08	-0.880891	0.878	0.839	0.000569165	7	HLA-DPB1
1.79e-08	-0.562947	1	0.986	0.000600625	7	RPS6
2.27e-08	-1.62023	0.122	0.382	0.000762102	7	CD48
2.7e-08	0.532664	0.356	0.134	0.000905341	7	DCK
3.44e-08	-1.62952	0.1	0.36	0.00115239	7	STK17A
3.64e-08	-0.607573	0.967	0.927	0.00122148	7	RPSA
6.23e-08	-1.66563	0.011	0.265	0.00209068	7	CD79B
8.17e-08	-1.05931	0.833	0.79	0.00273883	7	ACTG1
8.82e-08	0.550624	0.344	0.132	0.0029567	7	FAM177A1
9.56e-08	0.501311	0.278	0.097	0.00320764	7	RNF114
1.46e-07	-0.536718	0.956	0.958	0.00489322	7	RPL14
1.62e-07	-1.59908	0.044	0.29	0.00543556	7	POU2F2
1.9e-07	-0.507206	0.989	0.973	0.0063571	7	RPS25
1.98e-07	-0.762022	0.967	0.958	0.00662719	7	ACTB
3.46e-07	0.570172	0.778	0.411	0.0115917	7	DDX3X
4.15e-07	0.506562	0.289	0.107	0.0139287	7	MAP4K4
4.39e-07	-1.44693	0.033	0.265	0.0147262	7	EVL
7.46e-07	-0.528046	0.956	0.955	0.0250245	7	RPS5
8.57e-07	0.531219	0.8	0.447	0.0287424	7	SRSF3
9.69e-07	-0.588085	0.989	0.956	0.0324834	7	HLA-DRA
1.31e-06	0.530743	0.6	0.317	0.0439931	7	WSB1
0	3.7409	0.625	0.002	0	8	CCL19
0	3.34903	0.716	0.011	0	8	FSCN1
0	2.79389	0.75	0.009	0	8	RASSF4
0	2.76515	0.67	0.005	0	8	LAMP3
0	2.53175	0.5	0.004	0	8	IDO1
2.36e-267	2.17977	0.5	0.007	7.93e-263	8	TNFAIP2
5.85e-244	1.87943	0.455	0.006	1.96e-239	8	NRP2
1.92e-224	2.30063	0.443	0.007	6.45e-220	8	LGALS2
1.03e-220	1.49691	0.352	0.003	3.45e-216	8	LAD1
2.54e-213	2.22834	0.432	0.007	8.53e-209	8	TMEM176A
6.07e-179	1.83766	0.42	0.01	2.04e-174	8	TMEM176B
1.16e-174	1.50164	0.398	0.009	3.89e-170	8	GPR157
2.32e-174	1.21483	0.307	0.004	7.8e-170	8	LIMCH1
3.8e-173	1.40656	0.364	0.007	1.27e-168	8	ARHGAP10
2.55e-145	1.05553	0.307	0.006	8.55e-141	8	NECTIN2
4.53e-140	1.99782	0.261	0.004	1.52e-135	8	CCL22
2.43e-126	1.07865	0.261	0.005	8.16e-122	8	CLIC2
5.65e-121	1.57358	0.432	0.019	1.89e-116	8	MGLL
6.32e-109	1.0313	0.295	0.009	2.12e-104	8	NAV1
6.78e-105	1.40667	0.261	0.007	2.27e-100	8	EBI3
1.48e-102	1.07333	0.273	0.008	4.96e-98	8	SLCO5A1
3.48e-100	2.78062	0.864	0.117	1.17e-95	8	ID2
1.47e-92	1.89418	0.477	0.034	4.93e-88	8	CSF2RA
8.7e-89	2.62881	0.705	0.091	2.92e-84	8	GSN
6.96e-88	1.43325	0.432	0.028	2.33e-83	8	LY75
1.7e-87	3.22486	0.943	0.179	5.69e-83	8	MARCKSL1
3.08e-87	1.33141	0.341	0.017	1.03e-82	8	CXCL16
1.14e-83	2.017	0.284	0.012	3.84e-79	8	CXCL9
2.47e-83	2.13999	0.659	0.078	8.28e-79	8	KIF2A
2.24e-82	1.44633	0.33	0.017	7.53e-78	8	IL4I1
1.25e-80	1.31996	0.386	0.024	4.2e-76	8	NET1
5.98e-78	1.50763	0.511	0.046	2.01e-73	8	KDM2B
3.2e-72	2.82803	0.943	0.243	1.07e-67	8	GSTP1
1.65e-64	2.36001	0.807	0.158	5.54e-60	8	MARCKS
1.44e-63	1.93715	0.443	0.043	4.84e-59	8	IER3
4.54e-61	0.781762	0.25	0.013	1.52e-56	8	BATF3
4.67e-60	1.33893	0.364	0.03	1.57e-55	8	POGLUT1
5.93e-58	2.10517	0.67	0.116	1.99e-53	8	NUB1
6.79e-58	0.862727	0.261	0.015	2.28e-53	8	IL15
3.75e-56	1.71945	0.489	0.062	1.26e-51	8	ALDH2
2.85e-54	1.7856	0.58	0.09	9.55e-50	8	GRSF1
6.25e-54	1.81271	0.534	0.076	2.1e-49	8	TUBA1C
1.33e-53	1.07645	0.398	0.04	4.45e-49	8	ARRB2
2.06e-51	2.73142	0.92	0.334	6.91e-47	8	BIRC3
2.61e-51	0.978863	0.284	0.021	8.77e-47	8	H6PD
5.56e-51	1.22861	0.398	0.043	1.86e-46	8	TBC1D4
1.09e-50	1.37767	0.307	0.026	3.67e-46	8	BLVRA
3.25e-48	2.17386	0.75	0.17	1.09e-43	8	CCR7
7.45e-48	2.16625	0.909	0.269	2.5e-43	8	RPS27L
8.14e-48	3.10111	0.898	0.282	2.73e-43	8	TXN
7.74e-47	1.91222	0.682	0.145	2.6e-42	8	DAPP1
1.36e-46	1.86197	0.955	0.335	4.57e-42	8	GPX4
1.44e-46	1.58085	0.602	0.106	4.84e-42	8	ERICH1
2.75e-46	2.11019	0.784	0.198	9.23e-42	8	PPA1
9.66e-46	1.50227	0.466	0.064	3.24e-41	8	GADD45A
1.61e-45	1.41	0.477	0.068	5.41e-41	8	RAP2B
2.69e-43	1.93554	1	0.962	9.01e-39	8	TMSB10
8.32e-43	1.65521	0.42	0.059	2.79e-38	8	MAP3K13
2.55e-42	1.72631	0.489	0.078	8.55e-38	8	PLA2G16
2.9e-42	0.896889	0.25	0.02	9.71e-38	8	IL6R
1.26e-41	1.79006	0.352	0.042	4.24e-37	8	CST7
4.41e-41	1.11811	0.375	0.047	1.48e-36	8	MOB1B
5.1e-40	1.88481	0.852	0.263	1.71e-35	8	LSP1
1.4e-38	1.84139	1	0.567	4.69e-34	8	VIM
3.76e-38	0.978232	0.398	0.054	1.26e-33	8	GRK3
5.83e-38	1.41334	0.591	0.121	1.96e-33	8	CCDC88A
7.26e-38	0.94137	0.375	0.049	2.44e-33	8	SPI1
1.16e-37	1.12418	0.455	0.072	3.9e-33	8	RELB
2.35e-36	1.06104	0.443	0.07	7.88e-32	8	RFTN1
1.8e-35	1.19337	0.398	0.06	6.03e-31	8	CYB5A
2.85e-34	1.71007	0.795	0.245	9.55e-30	8	CFLAR
1.18e-33	1.67235	0.705	0.187	3.96e-29	8	TYROBP
2.45e-33	0.884705	0.33	0.044	8.22e-29	8	ANTXR2
8.57e-33	1.68177	0.625	0.155	2.87e-28	8	SAMSN1
2.25e-32	1.4193	0.648	0.162	7.54e-28	8	VOPP1
2.36e-32	1.06358	0.375	0.057	7.91e-28	8	RHOC
5.6e-32	1.80271	0.705	0.187	1.88e-27	8	CST3
8.52e-32	1.04644	0.432	0.074	2.86e-27	8	BMP2K
4.25e-31	1.1104	0.386	0.065	1.43e-26	8	CERS6
7.62e-31	1.51489	0.511	0.109	2.56e-26	8	IL7R
1.38e-30	0.973175	0.409	0.069	4.61e-26	8	ST3GAL5
1.48e-30	1.93115	0.818	0.301	4.98e-26	8	LGALS1
1.85e-30	1.48759	0.648	0.167	6.21e-26	8	ATOX1
8.06e-30	0.835112	0.295	0.039	2.7e-25	8	PAK1
1.32e-29	1.53124	0.761	0.258	4.41e-25	8	TYMP
1.79e-29	0.862801	0.318	0.045	6e-25	8	OGFRL1
3.42e-29	1.02316	0.318	0.047	1.15e-24	8	RAB9A
3.53e-29	1.2619	0.477	0.099	1.18e-24	8	CEP350
2.16e-28	1.37725	0.568	0.143	7.25e-24	8	CDKN1A
5.69e-28	1.77705	0.761	0.301	1.91e-23	8	S100A10
5.85e-28	0.857924	0.295	0.042	1.96e-23	8	SNN
1.29e-27	1.47368	0.841	0.306	4.32e-23	8	BASP1
2.91e-27	1.51177	0.534	0.133	9.76e-23	8	NABP1
3.39e-27	1.49903	0.716	0.239	1.14e-22	8	RAC1
1.39e-26	1.09159	0.318	0.052	4.67e-22	8	RUFY3
1.49e-26	0.864386	0.284	0.04	5.01e-22	8	TSPAN33
1.67e-26	1.38405	0.943	0.631	5.6e-22	8	MYL6
2.39e-26	1.19545	0.477	0.107	8.03e-22	8	NFKB1
5.26e-26	1.10181	0.5	0.114	1.76e-21	8	OSTF1
1.71e-25	1.38815	0.273	0.04	5.72e-21	8	NMRK1
3.87e-25	-0.860385	1	1	1.3e-20	8	RPS27
5.12e-25	0.786983	0.25	0.034	1.72e-20	8	TRAF1
1e-24	1.29784	0.511	0.131	3.37e-20	8	PTMS
2.3e-24	1.36101	0.852	0.358	7.72e-20	8	H2AFZ
3.06e-24	1.37531	0.977	0.787	1.02e-19	8	ACTG1
3.41e-24	1.64456	1	0.958	1.14e-19	8	ACTB
4.11e-24	0.826901	0.284	0.044	1.38e-19	8	PTGES2
5.2e-24	0.977687	0.5	0.12	1.75e-19	8	IER5
5.67e-24	1.00518	0.386	0.078	1.9e-19	8	RAB10
9.39e-24	1.05844	0.398	0.081	3.15e-19	8	TRADD
1.01e-23	0.958118	0.284	0.046	3.4e-19	8	GLIPR2
1.09e-23	1.14123	0.58	0.163	3.65e-19	8	VDAC2
1.83e-23	0.67126	0.261	0.038	6.13e-19	8	DCAF6
4.14e-23	0.651845	0.295	0.049	1.39e-18	8	BET1
9.03e-23	0.908167	0.295	0.05	3.03e-18	8	CCNG2
9.58e-23	-2.24442	0.318	0.763	3.21e-18	8	CD52
1.34e-22	1.15596	0.455	0.114	4.49e-18	8	DPYSL2
6.91e-22	0.757163	0.307	0.054	2.32e-17	8	ACOT13
1.2e-21	0.85613	0.33	0.063	4.01e-17	8	AC008105.3
1.37e-21	1.10058	0.398	0.09	4.6e-17	8	CD86
1.58e-21	1.27687	0.636	0.213	5.31e-17	8	HMGN3
1.75e-21	-0.871922	0.977	0.994	5.86e-17	8	RPS8
2.88e-21	0.928951	0.466	0.115	9.67e-17	8	RAB8B
2.89e-21	1.28419	0.67	0.24	9.68e-17	8	CTSH
7.85e-21	1.1455	0.386	0.091	2.63e-16	8	MTHFD2
1.03e-20	1.41755	0.523	0.154	3.45e-16	8	HSPB1
1.4e-20	1.02704	0.409	0.098	4.71e-16	8	TNFSF13B
2.71e-20	0.827649	0.273	0.047	9.09e-16	8	KLF4
3.6e-20	0.821156	0.341	0.069	1.21e-15	8	LYZ
4.16e-20	0.955261	0.5	0.135	1.39e-15	8	DUSP4
7.47e-20	0.961764	0.443	0.112	2.5e-15	8	ANKRD10
1.19e-19	1.15377	0.466	0.127	3.98e-15	8	DUSP5
1.42e-19	0.696708	0.318	0.064	4.77e-15	8	HIVEP1
1.46e-19	0.630119	0.261	0.045	4.89e-15	8	LRRK1
4.34e-19	-0.796038	1	0.999	1.46e-14	8	RPL39
1.3e-18	1.02194	0.636	0.222	4.36e-14	8	PTPN1
1.34e-18	0.949233	0.364	0.084	4.5e-14	8	MYO1G
1.69e-18	0.609795	0.307	0.062	5.66e-14	8	CYSTM1
2.15e-18	-0.784792	1	0.997	7.22e-14	8	RPS18
2.74e-18	0.867743	0.455	0.123	9.18e-14	8	RAB11A
3.75e-18	0.576792	0.261	0.048	1.26e-13	8	EHBP1L1
4.25e-18	1.65226	0.636	0.235	1.42e-13	8	CRIP1
7.09e-18	0.795069	0.33	0.074	2.38e-13	8	ETV6
8.53e-18	0.858144	0.523	0.156	2.86e-13	8	CALM3
9.47e-18	-0.995094	0.989	0.992	3.18e-13	8	RPS29
1.53e-17	0.829301	0.318	0.07	5.13e-13	8	CD84
1.75e-17	0.968403	0.364	0.088	5.86e-13	8	GBP1
1.82e-17	-0.671403	1	0.998	6.09e-13	8	RPL13
3.31e-17	-1.69684	0.432	0.733	1.11e-12	8	CD37
3.38e-17	1.38185	0.886	0.579	1.13e-12	8	PFN1
6.44e-17	1.0855	0.807	0.383	2.16e-12	8	ZFP36L1
7.34e-17	-0.695276	0.989	0.998	2.46e-12	8	RPS12
1.04e-16	0.871866	0.477	0.141	3.49e-12	8	SINHCAF
1.12e-16	0.61837	0.284	0.059	3.77e-12	8	UBE2F
1.76e-16	0.744455	0.33	0.077	5.91e-12	8	TMEM14C
1.89e-16	-0.699522	0.977	0.998	6.34e-12	8	RPL34
1.89e-16	0.799973	0.261	0.053	6.35e-12	8	ETV3
2e-16	0.773833	0.443	0.126	6.71e-12	8	NME3
2.91e-16	0.772135	0.409	0.111	9.76e-12	8	ANXA7
3.08e-16	-0.713916	0.977	0.996	1.03e-11	8	RPL32
3.59e-16	1.04802	0.852	0.42	1.2e-11	8	RGS1
4.51e-16	1.02021	1	0.991	1.51e-11	8	TMSB4X
4.6e-16	0.577923	0.295	0.064	1.54e-11	8	COMMD2
4.76e-16	0.990704	0.58	0.198	1.6e-11	8	BZW1
5.38e-16	1.22522	0.625	0.246	1.8e-11	8	TUBB
5.71e-16	1.18957	0.58	0.209	1.92e-11	8	ZFAND5
6.93e-16	0.959054	0.523	0.169	2.32e-11	8	TNFAIP3
9.5e-16	-0.717511	0.977	0.992	3.19e-11	8	RPL30
1.06e-15	0.80429	0.318	0.076	3.55e-11	8	FAM49A
1.2e-15	-1.81278	0.284	0.659	4.01e-11	8	LAPTM5
1.23e-15	0.89952	0.409	0.116	4.14e-11	8	EFHD2
1.77e-15	-2.28262	0.091	0.54	5.95e-11	8	MS4A1
2.01e-15	0.679143	0.307	0.072	6.72e-11	8	PFKL
2.11e-15	-0.689288	0.977	0.994	7.06e-11	8	RPS23
2.32e-15	1.2654	0.83	0.424	7.77e-11	8	NFKBIA
2.77e-15	1.06074	0.875	0.507	9.29e-11	8	ZFAS1
3.15e-15	-1.33207	0.648	0.806	1.06e-10	8	EEF1B2
3.44e-15	0.774409	0.443	0.134	1.15e-10	8	APPL1
3.76e-15	1.08489	0.705	0.324	1.26e-10	8	GNG5
4.34e-15	0.714636	0.455	0.138	1.46e-10	8	BRI3
4.72e-15	0.725714	0.307	0.073	1.58e-10	8	ST8SIA4
5.56e-15	0.812516	0.409	0.118	1.86e-10	8	CAMTA1
6.75e-15	0.982653	0.659	0.256	2.27e-10	8	HSPA1A
7.04e-15	0.677839	0.375	0.101	2.36e-10	8	BIRC2
7.65e-15	-0.798657	0.977	0.974	2.56e-10	8	RPL37A
8.81e-15	-1.48401	0.239	0.669	2.96e-10	8	LTB
1.07e-14	-0.872172	0.852	0.929	3.6e-10	8	RPSA
2.7e-14	0.878135	0.386	0.114	9.07e-10	8	VAMP5
3.01e-14	0.542959	0.273	0.062	1.01e-09	8	DCUN1D1
3.09e-14	0.913951	0.659	0.262	1.04e-09	8	SYNGR2
3.16e-14	1.02092	0.727	0.317	1.06e-09	8	COTL1
3.21e-14	0.664585	0.261	0.058	1.08e-09	8	NDE1
3.57e-14	0.739916	0.455	0.142	1.2e-09	8	CYTH1
4.5e-14	0.865178	0.784	0.364	1.51e-09	8	ITM2B
5.93e-14	-0.769731	0.989	0.99	1.99e-09	8	RPLP2
8.22e-14	0.593603	1	0.999	2.76e-09	8	B2M
8.6e-14	-0.681538	0.989	0.979	2.88e-09	8	RPS16
8.66e-14	-2.31793	0.102	0.517	2.9e-09	8	CD69
1.24e-13	-0.618726	0.989	0.996	4.17e-09	8	RPS15A
1.35e-13	0.819515	0.284	0.07	4.53e-09	8	LYST
1.6e-13	0.658964	0.25	0.056	5.36e-09	8	NSMCE1
1.62e-13	0.633717	0.375	0.108	5.44e-09	8	N4BP2L1
1.67e-13	0.872306	0.511	0.181	5.6e-09	8	RGS10
2.42e-13	-1.73885	0.443	0.696	8.12e-09	8	TSC22D3
2.85e-13	0.67159	0.352	0.1	9.55e-09	8	SPPL2A
3.82e-13	-2.10757	0.057	0.457	1.28e-08	8	CD79A
3.86e-13	1.08226	0.557	0.229	1.29e-08	8	GABARAPL2
5.55e-13	1.0871	0.795	0.487	1.86e-08	8	PNRC1
6.83e-13	0.50723	0.25	0.057	2.29e-08	8	LGALS3
7.81e-13	-1.89244	0.33	0.617	2.62e-08	8	ZFP36L2
9.08e-13	0.764367	0.443	0.148	3.05e-08	8	DNAJC15
1.3e-12	0.790059	0.625	0.256	4.37e-08	8	ENO1
1.36e-12	0.685583	0.341	0.099	4.57e-08	8	MED13L
1.7e-12	1.00767	0.523	0.2	5.7e-08	8	GADD45B
1.72e-12	0.617224	0.409	0.13	5.75e-08	8	PRMT2
2.11e-12	0.559227	0.284	0.073	7.08e-08	8	EIF4E2
2.16e-12	0.614534	0.284	0.074	7.26e-08	8	FAM129A
2.83e-12	0.828718	0.489	0.176	9.48e-08	8	CSTB
2.86e-12	0.608181	0.398	0.126	9.59e-08	8	THOC7
4.42e-12	0.797954	0.375	0.12	1.48e-07	8	LGALS9
4.99e-12	1.30977	0.909	0.631	1.67e-07	8	SAT1
5.97e-12	-0.615746	1	0.991	2e-07	8	RPL37
6.6e-12	0.768615	0.625	0.263	2.21e-07	8	FNBP1
6.77e-12	0.803459	0.534	0.208	2.27e-07	8	CD63
6.83e-12	-0.50576	1	0.999	2.29e-07	8	RPLP1
8.7e-12	0.540589	0.261	0.066	2.92e-07	8	SIAH2
1e-11	0.882096	0.705	0.341	3.36e-07	8	LCP1
1.12e-11	1.01279	0.398	0.143	3.77e-07	8	FAM118A
1.38e-11	-1.86124	0.568	0.731	4.64e-07	8	TXNIP
1.54e-11	0.675918	0.466	0.164	5.15e-07	8	GLS
1.56e-11	-1.16241	0.545	0.742	5.22e-07	8	CYBA
1.61e-11	0.558674	0.33	0.096	5.41e-07	8	RNF115
1.79e-11	-0.570589	1	0.99	6e-07	8	RPS3A
2.08e-11	0.758854	0.534	0.215	6.99e-07	8	EPSTI1
2.49e-11	0.707734	0.932	0.662	8.34e-07	8	RPL36AL
3.15e-11	0.55483	0.341	0.102	1.06e-06	8	PHKB
3.76e-11	-0.52629	0.977	0.989	1.26e-06	8	RPL19
3.83e-11	0.505064	0.295	0.083	1.28e-06	8	SAT2
4.73e-11	0.952812	0.284	0.08	1.59e-06	8	IFITM3
5.15e-11	0.544394	1	0.998	1.73e-06	8	EEF1A1
5.91e-11	-0.636352	0.989	0.986	1.98e-06	8	RPS6
6.3e-11	-1.26453	0.648	0.78	2.11e-06	8	CXCR4
6.31e-11	-0.948016	0.92	0.922	2.12e-06	8	RPL23A
8.76e-11	-0.600421	0.977	0.983	2.94e-06	8	RPL3
9.62e-11	0.566962	0.364	0.117	3.22e-06	8	YWHAH
1.02e-10	0.617928	0.352	0.114	3.43e-06	8	RASSF2
1.18e-10	0.666021	0.273	0.078	3.95e-06	8	GRINA
1.26e-10	0.702741	0.273	0.079	4.21e-06	8	MYO9B
1.53e-10	0.787119	0.466	0.18	5.12e-06	8	LAP3
1.55e-10	0.673623	0.443	0.166	5.18e-06	8	AP2S1
1.66e-10	0.700627	0.523	0.21	5.56e-06	8	PKM
1.69e-10	0.710105	0.307	0.095	5.67e-06	8	NECAP2
1.69e-10	0.828323	0.352	0.116	5.68e-06	8	CD40
1.87e-10	-1.72619	0.148	0.466	6.28e-06	8	MEF2C
2.18e-10	0.524691	0.273	0.076	7.31e-06	8	CCDC167
2.42e-10	0.662646	0.432	0.157	8.13e-06	8	ANXA6
2.54e-10	0.952446	0.727	0.347	8.52e-06	8	PSME2
2.79e-10	0.673257	0.989	0.999	9.37e-06	8	MALAT1
3.01e-10	0.568209	0.273	0.079	1.01e-05	8	SOD2
3.04e-10	0.608402	0.273	0.079	1.02e-05	8	STARD7
3.35e-10	1.12014	0.284	0.087	1.12e-05	8	MIR155HG
3.54e-10	0.720578	0.875	0.569	1.19e-05	8	ARPC2
3.61e-10	0.691602	0.898	0.645	1.21e-05	8	HINT1
3.65e-10	0.764291	0.557	0.244	1.22e-05	8	TPI1
3.9e-10	0.666949	0.261	0.075	1.31e-05	8	ZBTB10
4.09e-10	0.895905	0.875	0.641	1.37e-05	8	NEAT1
5.23e-10	0.854378	0.636	0.295	1.76e-05	8	CTSZ
5.74e-10	0.639871	0.409	0.148	1.92e-05	8	RNH1
5.84e-10	0.841015	0.409	0.155	1.96e-05	8	SERPINB1
5.92e-10	0.719638	0.443	0.17	1.99e-05	8	TUBA1A
7.68e-10	0.597883	0.295	0.093	2.58e-05	8	PEA15
8.16e-10	-1.45759	0.08	0.412	2.74e-05	8	RAC2
9.05e-10	-1.40999	0.159	0.494	3.04e-05	8	ARHGDIB
9.07e-10	0.558422	0.318	0.102	3.04e-05	8	UBE2A
1.02e-09	-0.561551	0.943	0.973	3.41e-05	8	RPS13
1.06e-09	0.588945	0.284	0.088	3.56e-05	8	FBXW5
1.11e-09	0.603707	0.295	0.092	3.72e-05	8	LPP
1.12e-09	-0.591376	0.977	0.96	3.75e-05	8	RPS11
1.3e-09	-1.73004	0.034	0.343	4.37e-05	8	SELL
1.5e-09	-0.567279	0.977	0.988	5.04e-05	8	RPL13A
1.51e-09	0.824962	0.739	0.44	5.07e-05	8	STK4
1.67e-09	0.594582	0.352	0.122	5.62e-05	8	UVRAG
1.94e-09	0.574053	0.352	0.122	6.5e-05	8	PSMD4
1.95e-09	0.614497	0.375	0.134	6.55e-05	8	TBCB
3.23e-09	0.708731	0.761	0.396	0.000108347	8	SEC61B
4.47e-09	0.773467	0.523	0.242	0.000149847	8	LITAF
4.49e-09	0.57535	0.42	0.16	0.00015071	8	SELENOW
5.49e-09	-0.53105	0.989	0.988	0.000184164	8	RPL18A
6.3e-09	0.682792	0.273	0.085	0.000211405	8	SMS
7.5e-09	0.955808	0.784	0.471	0.000251525	8	SRGN
7.76e-09	0.690631	0.773	0.474	0.000260306	8	CD83
8.8e-09	-0.620841	0.932	0.937	0.000295157	8	RPL10A
8.97e-09	-0.63174	0.886	0.93	0.000300823	8	RPS21
1.04e-08	-1.13306	0.67	0.793	0.000347482	8	IGKC
1.44e-08	0.559656	0.273	0.089	0.000481627	8	IFNGR1
1.81e-08	0.510753	1	0.948	0.000605569	8	HLA-B
1.83e-08	-0.583679	0.932	0.955	0.00061463	8	RPS5
1.93e-08	-2.11435	0.102	0.386	0.000647384	8	IGHM
2.45e-08	0.570955	0.42	0.17	0.000821219	8	VDAC1
2.48e-08	0.533846	0.477	0.202	0.000832288	8	VMP1
2.7e-08	0.632918	0.33	0.12	0.000906707	8	MED28
4.27e-08	0.650736	0.955	0.829	0.00143355	8	HLA-C
[truncated: 24 more rows]

## Sheet: Table S4
Table S4. DEGs from CD103+LAG3+CD8+ T-cell subset
p_val	avg_log2FC	pct.1	pct.2	p_val_adj	cluster	gene
2.96e-20	-2.26239	0.308	0.186	9.94e-16	4	IGLC2
6.07e-138	-2.00436	0.212	0.473	2.04e-133	4	IL7R
2.24e-235	-1.81057	0.43	0.713	7.52e-231	4	TXNIP
2.66e-24	-1.80832	0.252	0.141	8.92e-20	4	IGLC3
4.48e-139	-1.54498	0.528	0.683	1.5e-134	4	JUNB
1.93e-25	-1.345	0.328	0.192	6.47e-21	4	IGHG1
5.97e-82	-1.33775	0.318	0.501	2e-77	4	LTB
2.19e-262	-1.26581	0.825	0.907	7.35e-258	4	BTG1
2.8e-61	-1.14916	0.489	0.563	9.4e-57	4	DUSP1
0	-1.12551	0.998	1	0	4	MALAT1
3.95e-106	-1.1094	0.632	0.719	1.32e-101	4	ZFP36L2
0	-1.08239	0.995	0.999	0	4	RPS27
4.2e-110	-1.08209	0.637	0.725	1.41e-105	4	TSC22D3
3.79e-47	-1.04849	0.49	0.562	1.27e-42	4	FOS
2.2e-80	-0.997225	0.639	0.709	7.38e-76	4	CXCR4
0	-0.973052	0.979	0.992	0	4	RPL34
0	-0.963043	0.961	0.983	0	4	RPL30
5e-20	-0.955037	0.194	0.262	1.68e-15	4	BTG2
1.22e-08	-0.952933	0.322	0.335	0.000409785	4	ZFP36
7.76e-44	-0.926133	0.563	0.6	2.6e-39	4	CD69
5.35e-42	-0.89947	0.355	0.438	1.79e-37	4	PNRC1
8.97e-11	-0.874689	0.294	0.319	3.01e-06	4	DUSP2
4.68e-211	-0.84553	0.985	0.983	1.57e-206	4	RPS29
4.41e-172	-0.842677	0.965	0.98	1.48e-167	4	TPT1
3.53e-26	-0.838986	0.164	0.251	1.18e-21	4	PIK3IP1
1.81e-192	-0.812575	0.916	0.946	6.06e-188	4	RPL9
6.04e-252	-0.812276	0.985	0.995	2.03e-247	4	RPS12
4.44e-16	-0.811334	0.203	0.271	1.49e-11	4	GZMK
3.99e-28	-0.797635	0.371	0.412	1.34e-23	4	CD37
2.7e-137	-0.785531	0.94	0.949	9.07e-133	4	MT-ND2
2.25e-16	-0.776987	0.365	0.392	7.55e-12	4	FOSB
3.74e-113	-0.767171	0.796	0.816	1.25e-108	4	DDX5
4.59e-293	-0.764707	0.984	0.993	1.54e-288	4	RPS28
4.55e-21	-0.763311	0.362	0.388	1.53e-16	4	NOP53
4.63e-12	-0.761322	0.366	0.385	1.55e-07	4	ANXA1
1.76e-229	-0.741981	0.98	0.99	5.89e-225	4	RPS27A
4.87e-259	-0.739866	0.99	0.996	1.63e-254	4	RPL39
7.98e-203	-0.721297	0.955	0.967	2.68e-198	4	RPL35A
3.29e-251	-0.711839	0.994	0.997	1.1e-246	4	RPL13
7.08e-120	-0.700333	0.944	0.978	2.37e-115	4	MT-ND3
1.42e-36	-0.696774	0.589	0.586	4.75e-32	4	RPS10
2.59e-14	-0.694906	0.354	0.366	8.7e-10	4	CD48
4.76e-275	-0.688719	0.995	0.997	1.6e-270	4	RPL10
2.72e-07	-0.68861	0.26	0.277	0.00912199	4	AC020916.1
2.92e-220	-0.671338	0.988	0.992	9.8e-216	4	RPS14
3.78e-08	-0.667919	0.518	0.461	0.00126769	4	RPL36A
2.25e-188	-0.666871	0.987	0.992	7.53e-184	4	EEF1A1
1.29e-25	-0.66134	0.581	0.543	4.33e-21	4	PABPC1
5.72e-61	-0.652251	0.818	0.789	1.92e-56	4	RPL38
3.88e-128	-0.634691	0.954	0.948	1.3e-123	4	RPS25
1.93e-116	-0.632085	0.956	0.969	6.46e-112	4	RPS3A
5.87e-08	-0.628833	0.246	0.268	0.00196761	4	YPEL5
1.85e-07	-0.623116	0.24	0.256	0.0062206	4	PDCD4
5.81e-10	-0.622965	0.687	0.616	1.95e-05	4	JUN
5.61e-12	-0.622702	0.456	0.434	1.88e-07	4	PPP2R5C
1.17e-121	-0.611911	0.956	0.959	3.93e-117	4	RPL3
8.91e-267	-0.610267	0.996	0.998	2.99e-262	4	RPL41
2.23e-11	-0.597752	0.456	0.429	7.48e-07	4	N4BP2L2
6.18e-47	-0.581523	0.766	0.715	2.07e-42	4	TOMM7
8.98e-08	-0.580403	0.253	0.274	0.0030133	4	SNHG8
9.35e-111	-0.579192	0.989	0.981	3.13e-106	4	RPLP2
8.52e-142	-0.571095	0.975	0.985	2.86e-137	4	RPL11
5.64e-99	-0.570769	0.929	0.933	1.89e-94	4	RPS13
1.22e-117	-0.567528	0.948	0.956	4.1e-113	4	RPL26
4.19e-131	-0.561239	0.986	0.989	1.4e-126	4	RPL32
5.08e-181	-0.553851	0.992	0.994	1.7e-176	4	RPS15A
4.38e-110	-0.536807	0.967	0.97	1.47e-105	4	RPS23
2.39e-11	-0.530246	0.543	0.487	8.03e-07	4	SARAF
8.7e-59	-0.529317	0.969	0.962	2.92e-54	4	RPL13A
1.1e-08	-0.524875	0.591	0.526	0.000368749	4	JUND
1.19e-07	-0.516134	0.451	0.419	0.00399078	4	CYTIP
5.66e-49	-0.510385	0.799	0.753	1.9e-44	4	PFDN5
9.25e-12	-0.510072	0.778	0.693	3.1e-07	4	RPL31
1.23e-63	-0.509465	0.962	0.95	4.12e-59	4	RPS6
1.27e-101	0.500365	0.707	0.375	4.25e-97	4	NDUFB2
1.35e-151	0.500725	0.275	0.076	4.52e-147	4	MRPL27
3.49e-148	0.502396	0.396	0.136	1.17e-143	4	HSBP1
9.6e-125	0.50263	0.316	0.107	3.22e-120	4	HMGA1
3.44e-151	0.504983	0.317	0.095	1.15e-146	4	XPO1
4.12e-97	0.505913	0.763	0.467	1.38e-92	4	ISG15
4.23e-94	0.506207	0.751	0.428	1.42e-89	4	UQCRH
1.56e-104	0.506581	0.542	0.259	5.25e-100	4	HSPD1
1.42e-100	0.507027	0.565	0.271	4.76e-96	4	NDUFB1
2.29e-114	0.507718	0.396	0.156	7.67e-110	4	SLIRP
1.79e-138	0.507926	0.38	0.133	6e-134	4	CCT6A
3.57e-134	0.50842	0.257	0.074	1.2e-129	4	HINT2
5.9e-92	0.508537	0.551	0.275	1.98e-87	4	RBPJ
7.68e-138	0.508781	0.334	0.109	2.57e-133	4	PRKDC
2.19e-161	0.50952	0.287	0.078	7.35e-157	4	GGCT
6.04e-124	0.509885	0.561	0.245	2.03e-119	4	SF3B6
7.04e-124	0.510108	0.345	0.122	2.36e-119	4	NDUFB3
1.84e-98	0.511816	0.685	0.359	6.17e-94	4	COX7B
1.3e-153	0.512136	0.363	0.116	4.35e-149	4	NUDT5
1.53e-135	0.512245	0.383	0.136	5.13e-131	4	RBM17
5.65e-95	0.513032	0.659	0.35	1.89e-90	4	SLC25A3
1.02e-130	0.517786	0.451	0.175	3.43e-126	4	NUDC
1.2e-133	0.518187	0.38	0.134	4.02e-129	4	GBP1
1.65e-97	0.518761	0.644	0.333	5.54e-93	4	PCBP2
2.02e-109	0.521705	0.656	0.323	6.79e-105	4	PSMB1
2.06e-127	0.522097	0.512	0.211	6.93e-123	4	AURKAIP1
1.59e-163	0.524314	0.278	0.073	5.34e-159	4	HPRT1
9.87e-135	0.525199	0.425	0.159	3.31e-130	4	NDUFAB1
4.82e-146	0.528703	0.469	0.175	1.62e-141	4	THRAP3
2.4e-116	0.529655	0.471	0.199	8.05e-112	4	CCT3
3.35e-128	0.531101	0.44	0.172	1.12e-123	4	PSMA3
1.5e-131	0.531596	0.508	0.207	5.03e-127	4	NDUFA2
5.69e-144	0.534114	0.341	0.111	1.91e-139	4	MDH1
1.91e-115	0.534453	0.483	0.207	6.4e-111	4	HP1BP3
1.48e-76	0.534518	0.252	0.099	4.96e-72	4	HLA-DQA1
3.87e-167	0.53577	0.313	0.088	1.3e-162	4	RBBP7
4.26e-129	0.536422	0.442	0.173	1.43e-124	4	YWHAE
1.82e-116	0.537035	0.327	0.117	6.09e-112	4	NUCB2
6.14e-98	0.537272	0.512	0.24	2.06e-93	4	EIF5A
2.97e-172	0.537789	0.344	0.101	9.96e-168	4	PSMD14
4.74e-102	0.538422	0.659	0.341	1.59e-97	4	RPS27L
9.53e-151	0.539944	0.34	0.107	3.2e-146	4	SMS
1.28e-103	0.541438	0.694	0.367	4.3e-99	4	PTGES3
1.66e-141	0.541528	0.509	0.202	5.58e-137	4	NDUFA12
5.35e-170	0.543406	0.298	0.08	1.8e-165	4	NUDT21
5.81e-140	0.543684	0.428	0.157	1.95e-135	4	WDR1
1.6e-111	0.54369	0.646	0.314	5.37e-107	4	NDUFB11
2.94e-100	0.545164	0.765	0.446	9.85e-96	4	LY6E
3.34e-153	0.545737	0.426	0.15	1.12e-148	4	PSMD7
6.03e-156	0.545801	0.323	0.097	2.02e-151	4	BAZ1B
1.99e-116	0.546676	0.539	0.241	6.67e-112	4	XRCC5
8.6e-112	0.548051	0.591	0.281	2.88e-107	4	CAP1
1.84e-154	0.54985	0.438	0.155	6.18e-150	4	SNRPC
3.16e-136	0.550283	0.545	0.227	1.06e-131	4	UBE2L3
7.68e-141	0.550393	0.446	0.167	2.58e-136	4	CCT8
4.38e-109	0.551274	0.669	0.334	1.47e-104	4	COX6A1
6.29e-149	0.556286	0.334	0.105	2.11e-144	4	MTHFD2
8.84e-134	0.556779	0.542	0.227	2.96e-129	4	EIF2S2
8.75e-107	0.557749	0.665	0.341	2.94e-102	4	PCBP1
9.6e-158	0.559097	0.435	0.152	3.22e-153	4	GTF3C6
1.08e-104	0.561504	0.53	0.254	3.62e-100	4	MX1
2.42e-118	0.562046	0.906	0.648	8.13e-114	4	ATP5MG
9.58e-156	0.565275	0.311	0.092	3.21e-151	4	SUZ12
7.56e-149	0.566595	0.404	0.141	2.54e-144	4	ADRM1
1.82e-146	0.567765	0.441	0.162	6.09e-142	4	PARP1
2.01e-114	0.568321	0.831	0.493	6.74e-110	4	COX6C
1.16e-137	0.569098	0.568	0.24	3.88e-133	4	PSMD8
2.47e-165	0.571982	0.375	0.119	8.27e-161	4	RNASEH2B
5.49e-189	0.572291	0.254	0.057	1.84e-184	4	CDC25B
2.41e-176	0.574908	0.35	0.102	8.07e-172	4	SNRPA1
5.89e-110	0.576796	0.755	0.428	1.97e-105	4	HNRNPC
5.79e-157	0.577694	0.433	0.151	1.94e-152	4	PSIP1
6.56e-114	0.578672	0.748	0.415	2.2e-109	4	IFI16
1.36e-131	0.579872	0.463	0.185	4.56e-127	4	HMGN3
2.28e-131	0.580193	0.588	0.261	7.65e-127	4	HNRNPM
1.97e-224	0.581039	0.254	0.049	6.6e-220	4	YEATS4
1.23e-123	0.582851	0.645	0.306	4.12e-119	4	ATP5MF
9.38e-141	0.583965	0.403	0.146	3.15e-136	4	CDK2AP2
5.16e-193	0.584228	0.27	0.062	1.73e-188	4	MZT1
7.79e-181	0.590661	0.32	0.087	2.61e-176	4	HAT1
4.69e-112	0.590717	0.808	0.485	1.57e-107	4	DYNLL1
2.85e-159	0.595466	0.505	0.191	9.56e-155	4	XRCC6
1.06e-173	0.596114	0.323	0.091	3.56e-169	4	MIS18BP1
3.22e-150	0.596573	0.436	0.158	1.08e-145	4	DCTN3
3.38e-133	0.601129	0.534	0.228	1.13e-128	4	ATP5F1B
2.33e-141	0.602093	0.947	0.746	7.82e-137	4	H3F3A
6.14e-191	0.604622	0.297	0.074	2.06e-186	4	ZDHHC12
1.27e-150	0.609336	0.394	0.136	4.25e-146	4	NOP56
4.52e-163	0.612292	0.407	0.136	1.51e-158	4	RHEB
3.14e-142	0.612539	0.639	0.288	1.05e-137	4	CYTOR
2.93e-171	0.612728	0.458	0.159	9.83e-167	4	RALY
1.89e-173	0.613232	0.348	0.103	6.34e-169	4	UQCC2
1.81e-174	0.613274	0.368	0.113	6.08e-170	4	FDPS
1.02e-149	0.614508	0.507	0.2	3.42e-145	4	VDAC1
1.08e-136	0.615594	0.664	0.306	3.62e-132	4	SEM1
2.35e-186	0.619134	0.382	0.114	7.87e-182	4	CCT5
6.4e-195	0.622062	0.412	0.126	2.15e-190	4	VDAC3
1.97e-89	0.623381	0.552	0.287	6.61e-85	4	MIF
2.17e-119	0.623819	0.747	0.412	7.26e-115	4	NAP1L1
5.58e-120	0.624543	0.677	0.348	1.87e-115	4	SERBP1
1.12e-141	0.626176	0.582	0.252	3.74e-137	4	MZT2A
4.68e-168	0.628591	0.502	0.184	1.57e-163	4	VPS29
4.19e-141	0.629698	0.697	0.339	1.41e-136	4	DBI
1.23e-174	0.630454	0.439	0.148	4.13e-170	4	NONO
3e-174	0.63142	0.484	0.171	1.01e-169	4	AP2S1
7.97e-132	0.632011	0.716	0.358	2.67e-127	4	ATP5IF1
2.64e-214	0.634582	0.325	0.08	8.85e-210	4	EBP
1.76e-189	0.636175	0.365	0.105	5.89e-185	4	LBR
3.47e-200	0.636522	0.355	0.097	1.17e-195	4	SUPT16H
3.08e-214	0.636564	0.297	0.068	1.03e-209	4	SSRP1
1.19e-136	0.637647	0.894	0.598	4e-132	4	SUB1
3.36e-163	0.638307	0.497	0.186	1.13e-158	4	PSMB6
6.73e-128	0.642708	0.785	0.457	2.26e-123	4	TPM3
1.96e-206	0.643235	0.337	0.087	6.56e-202	4	PRDX3
1.36e-137	0.643493	0.705	0.345	4.55e-133	4	ATP5PF
5.22e-210	0.645556	0.251	0.051	1.75e-205	4	CKAP2
9.4e-134	0.646377	0.851	0.551	3.15e-129	4	SUMO2
9.6e-112	0.651324	0.681	0.371	3.22e-107	4	PRDX1
4.3e-162	0.653684	0.607	0.251	1.44e-157	4	BLOC1S1
7.65e-169	0.654602	0.539	0.205	2.57e-164	4	CLTA
2.27e-177	0.656133	0.481	0.169	7.61e-173	4	BANF1
1.38e-168	0.656585	0.504	0.187	4.64e-164	4	CACYBP
2.31e-172	0.657991	0.508	0.187	7.74e-168	4	NDUFA6
2.47e-133	0.660813	0.812	0.479	8.29e-129	4	SRSF3
7.13e-212	0.662956	0.29	0.066	2.39e-207	4	MAD2L2
1.05e-219	0.66408	0.418	0.119	3.51e-215	4	RNASEH2C
2.47e-176	0.665972	0.464	0.161	8.28e-172	4	GSTO1
1.67e-176	0.667671	0.552	0.21	5.6e-172	4	BUB3
1.59e-175	0.668474	0.59	0.231	5.32e-171	4	CBX3
2.12e-135	0.672458	0.778	0.451	7.12e-131	4	LDHA
4.03e-190	0.673014	0.422	0.133	1.35e-185	4	ILF2
8.6e-152	0.673831	0.659	0.303	2.88e-147	4	PSMB8
1.5e-175	0.674322	0.426	0.143	5.03e-171	4	PDCD5
1.1e-102	0.676557	0.709	0.413	3.7e-98	4	NCL
1.21e-177	0.676899	0.507	0.185	4.06e-173	4	PPM1G
5.32e-146	0.677202	0.763	0.39	1.79e-141	4	RHOA
1.55e-182	0.67822	0.478	0.166	5.18e-178	4	NAA38
5.52e-155	0.68204	0.689	0.313	1.85e-150	4	UQCRQ
5.08e-172	0.683041	0.521	0.195	1.7e-167	4	SRP9
3.48e-151	0.684755	0.553	0.231	1.17e-146	4	ANXA2
2.83e-171	0.688593	0.615	0.25	9.47e-167	4	NDUFS6
2.16e-141	0.689949	0.606	0.274	7.26e-137	4	TXN
1.53e-208	0.691789	0.48	0.154	5.12e-204	4	LSM2
2.09e-179	0.692462	0.532	0.196	7.01e-175	4	PDIA6
5.13e-228	0.694764	0.339	0.082	1.72e-223	4	CBX5
8.42e-202	0.69711	0.508	0.172	2.82e-197	4	PSMB2
6.64e-214	0.698775	0.487	0.156	2.23e-209	4	TXNDC17
3.59e-223	0.701171	0.317	0.074	1.2e-218	4	FAM111A
2.52e-198	0.702973	0.967	0.753	8.46e-194	4	MYL6
6.81e-256	0.704534	0.281	0.053	2.28e-251	4	SAE1
2.75e-163	0.708071	0.55	0.218	9.23e-159	4	COX17
2.04e-157	0.708968	0.62	0.269	6.84e-153	4	HNRNPF
5.67e-156	0.71188	0.811	0.451	1.9e-151	4	HMGN1
1.43e-173	0.713433	0.568	0.226	4.81e-169	4	YWHAQ
2.96e-152	0.714217	0.746	0.382	9.92e-148	4	PARK7
3.94e-208	0.716123	0.527	0.179	1.32e-203	4	HNRNPR
5.45e-161	0.718041	0.66	0.297	1.83e-156	4	HLA-DPA1
1.34e-164	0.719123	0.844	0.489	4.49e-160	4	PSMA7
1.82e-156	0.71917	0.767	0.396	6.09e-152	4	PSME2
1.64e-198	0.720161	0.515	0.18	5.51e-194	4	TPM4
3.34e-213	0.724637	0.477	0.152	1.12e-208	4	TALDO1
9.18e-204	0.725515	0.428	0.132	3.08e-199	4	LSM4
1.26e-134	0.726087	0.853	0.507	4.21e-130	4	CD74
1.98e-272	0.726961	0.278	0.05	6.63e-268	4	SNRNP25
2.8e-211	0.734651	0.331	0.084	9.38e-207	4	NME1
2.35e-146	0.743134	0.731	0.386	7.89e-142	4	SET
2.06e-167	0.747664	0.882	0.565	6.92e-163	4	HNRNPA2B1
1.38e-217	0.749422	0.454	0.138	4.64e-213	4	HSPB11
1.42e-197	0.749936	0.528	0.188	4.78e-193	4	SRSF10
1.4e-38	0.750589	0.524	0.382	4.68e-34	4	GZMA
1.64e-170	0.755848	0.775	0.389	5.5e-166	4	HNRNPA3
4.19e-190	0.758371	0.59	0.231	1.41e-185	4	PA2G4
0	0.766481	0.268	0.036	0	4	RRM1
2.02e-191	0.768647	0.902	0.601	6.78e-187	4	ARPC2
9.97e-176	0.768721	0.737	0.353	3.34e-171	4	POMP
1.22e-176	0.778763	0.927	0.702	4.08e-172	4	VIM
9.6e-240	0.780866	0.389	0.102	3.22e-235	4	CENPX
1.29e-188	0.782098	0.745	0.34	4.31e-184	4	GNG5
1.19e-264	0.784072	0.403	0.101	3.98e-260	4	PSMC3
1.35e-199	0.789304	0.622	0.245	4.54e-195	4	HNRNPD
6.35e-160	0.789638	0.683	0.323	2.13e-155	4	IFI6
1.28e-188	0.792307	0.631	0.261	4.29e-184	4	PPP1CA
8.64e-190	0.793009	0.878	0.536	2.9e-185	4	CHCHD2
1.17e-235	0.799964	0.585	0.199	3.93e-231	4	LSM3
1.29e-221	0.802296	0.575	0.203	4.34e-217	4	MRPL51
1.3e-201	0.802729	0.609	0.237	4.37e-197	4	SNRPE
0	0.803016	0.312	0.054	0	4	ITGB3BP
7.28e-232	0.812167	0.486	0.151	2.44e-227	4	CCDC167
5.2e-185	0.813909	0.849	0.474	1.74e-180	4	PSMB9
0	0.814491	0.294	0.047	0	4	TACC3
4.82e-219	0.814975	0.7	0.289	1.62e-214	4	COX5A
2.74e-260	0.815059	0.263	0.047	9.18e-256	4	MCM5
5.01e-203	0.816931	0.621	0.244	1.68e-198	4	SNRPF
9.24e-198	0.817654	0.756	0.347	3.1e-193	4	RBX1
2.57e-206	0.819012	0.688	0.29	8.62e-202	4	PSMB3
2.75e-224	0.82329	0.634	0.236	9.22e-220	4	SNRPD3
3.78e-288	0.824267	0.354	0.075	1.27e-283	4	USP1
5.31e-204	0.82571	0.619	0.244	1.78e-199	4	ERH
2.08e-182	0.826605	0.902	0.585	6.96e-178	4	CORO1A
0	0.833559	0.253	0.026	0	4	DHFR
5.32e-199	0.834729	0.716	0.319	1.78e-194	4	ARPC5
6.37e-196	0.837548	0.793	0.402	2.14e-191	4	MZT2B
2.07e-258	0.837954	0.977	0.854	6.94e-254	4	ACTG1
6.68e-263	0.839475	0.372	0.088	2.24e-258	4	H2AFX
3.97e-100	0.840167	0.35	0.144	1.33e-95	4	IFNG
1.52e-255	0.842686	0.423	0.113	5.09e-251	4	SLBP
0	0.845743	0.292	0.038	0	4	CENPK
0	0.846867	0.284	0.036	0	4	GMNN
2.45e-279	0.846876	0.413	0.101	8.21e-275	4	SMC1A
3.55e-288	0.850798	0.966	0.768	1.19e-283	4	CFL1
0	0.851205	0.999	0.988	0	4	PTMA
6.16e-223	0.86058	0.639	0.245	2.07e-218	4	PSMA4
0	0.862683	0.253	0.021	0	4	FEN1
1.41e-289	0.862696	0.488	0.131	4.72e-285	4	YWHAH
2.85e-218	0.867161	0.732	0.326	9.57e-214	4	ATP5MC3
2.04e-194	0.870546	0.807	0.451	6.83e-190	4	YBX1
3.27e-269	0.879321	0.539	0.165	1.1e-264	4	H2AFY
0	0.883593	0.267	0.025	0	4	CCDC34
1.45e-280	0.886946	0.394	0.093	4.87e-276	4	MT1E
8.48e-244	0.889374	0.503	0.157	2.85e-239	4	C12orf75
0	0.893387	0.4	0.082	0	4	DDX39A
1.85e-235	0.894811	0.512	0.167	6.2e-231	4	IDH2
2.42e-279	0.900303	0.48	0.132	8.12e-275	4	SMC3
0	0.903051	0.321	0.043	0	4	LMNB1
2.56e-258	0.915164	0.591	0.198	8.57e-254	4	ANAPC11
0	0.917358	0.258	0.019	0	4	SGO2
3.69e-252	0.919457	0.531	0.17	1.24e-247	4	ANXA5
0	0.922664	0.283	0.026	0	4	NDC80
1.25e-214	0.942305	0.815	0.431	4.2e-210	4	COTL1
5.84e-248	0.951242	0.77	0.335	1.96e-243	4	COX8A
9.84e-186	0.952285	0.858	0.508	3.3e-181	4	CALM2
5.65e-111	0.961936	0.472	0.23	1.9e-106	4	GZMB
1.98e-270	0.96417	0.55	0.173	6.65e-266	4	RAD21
3.12e-260	0.964241	0.725	0.298	1.05e-255	4	HLA-DRA
1.98e-216	0.964586	0.726	0.351	6.63e-212	4	ENO1
1.01e-260	0.965456	0.721	0.294	3.4e-256	4	SNRPB
1.25e-177	0.972725	0.632	0.281	4.18e-173	4	CRIP1
0	0.973329	0.476	0.12	0	4	DNMT1
0	0.979219	0.279	0.015	0	4	CEP55
0	0.985494	0.27	0.013	0	4	KIF11
3.15e-215	0.986008	0.696	0.301	1.06e-210	4	HLA-DRB1
6.13e-259	0.988004	0.882	0.529	2.05e-254	4	PPIA
0	0.989541	0.343	0.045	0	4	KIF22
0	1.00152	0.393	0.064	0	4	DNAJC9
0	1.00154	0.254	0.009	0	4	ASF1B
0	1.00505	0.263	0.013	0	4	NUF2
0	1.00818	0.259	0.01	0	4	CDCA8
3.85e-300	1.02521	0.549	0.163	1.29e-295	4	HNRNPAB
0	1.02608	0.362	0.06	0	4	MCM3
0	1.02633	0.392	0.059	0	4	PHF19
0	1.02659	0.383	0.061	0	4	EZH2
2.18e-233	1.02725	0.652	0.267	7.3e-229	4	PKM
0	1.03217	0.618	0.191	0	4	LSM5
4.53e-274	1.03679	0.602	0.206	1.52e-269	4	PGAM1
0	1.03933	0.403	0.082	0	4	TUBA1C
1.7e-300	1.04177	0.595	0.188	5.69e-296	4	SIVA1
0	1.04661	0.256	0.016	0	4	CENPE
3.14e-292	1.04807	0.601	0.197	1.05e-287	4	NASP
0	1.04872	0.364	0.054	0	4	TMEM106C
0	1.05004	0.449	0.086	0	4	SKA2
2.35e-282	1.05314	0.636	0.224	7.88e-278	4	SLC25A5
0	1.05576	0.507	0.114	0	4	CARHSP1
2.26e-296	1.06139	0.77	0.318	7.57e-292	4	SNRPG
1.1e-252	1.06612	0.655	0.258	3.7e-248	4	UBE2S
0	1.07765	0.335	0.045	0	4	HELLS
1.63e-299	1.07835	0.716	0.271	5.46e-295	4	CALM3
0	1.09241	0.263	0.013	0	4	HMMR
5.35e-273	1.09402	0.907	0.529	1.79e-268	4	MT2A
0	1.09676	0.354	0.049	0	4	ATAD2
0	1.09752	0.282	0.014	0	4	KNL1
0	1.10281	0.292	0.013	0	4	CCNA2
0	1.10372	0.349	0.039	0	4	MCM7
8.79e-148	1.1038	0.684	0.376	2.95e-143	4	LGALS1
4.81e-201	1.10706	0.499	0.179	1.61e-196	4	ARL6IP1
0	1.10965	0.391	0.048	0	4	DTYMK
1.5e-278	1.11706	0.62	0.219	5.04e-274	4	TUBB4B
0	1.11792	0.294	0.012	0	4	AURKB
8.91e-305	1.13994	0.81	0.362	2.99e-300	4	TPI1
0	1.14055	0.973	0.7	0	4	PFN1
0	1.14239	0.999	0.968	0	4	ACTB
0	1.14249	0.409	0.073	0	4	KIF20B
0	1.15187	0.266	0.018	0	4	CCNB1
0	1.16857	0.523	0.095	0	4	NUDT1
0	1.17133	0.682	0.223	0	4	SNRPD1
0	1.17916	0.678	0.246	0	4	JPT1
0	1.18894	0.764	0.288	0	4	NUCKS1
0	1.19658	0.264	0.015	0	4	CDC20
0	1.20306	0.593	0.157	0	4	ANP32E
0	1.20634	0.992	0.775	0	4	GAPDH
0	1.20692	0.765	0.29	0	4	ANP32B
0	1.21186	0.307	0.017	0	4	TK1
1.97e-122	1.21308	0.282	0.096	6.61e-118	4	CCL3
0	1.22315	0.377	0.028	0	4	CENPW
0	1.22363	0.591	0.136	0	4	RPA3
0	1.2239	0.831	0.369	0	4	RAN
0	1.23364	0.281	0.012	0	4	DLGAP5
0	1.2507	0.321	0.013	0	4	GTSE1
0	1.25147	0.386	0.037	0	4	CENPM
0	1.25715	0.384	0.025	0	4	UBE2T
0	1.26323	0.433	0.087	0	4	KPNA2
0	1.26968	0.314	0.015	0	4	CCNB2
0	1.2875	0.351	0.02	0	4	CLSPN
0	1.29378	0.364	0.019	0	4	ZWINT
2.19e-206	1.31812	0.384	0.115	7.34e-202	4	CXCL13
0	1.31844	0.435	0.042	0	4	MAD2L1
0	1.31889	0.366	0.024	0	4	CDKN3
0	1.37209	0.584	0.112	0	4	TMPO
0	1.3886	0.763	0.238	0	4	DEK
0	1.41313	0.732	0.239	0	4	RANBP1
0	1.44295	0.48	0.042	0	4	SMC2
0	1.44427	0.79	0.258	0	4	H2AFV
0	1.45714	0.377	0.017	0	4	CDK1
0	1.47857	0.382	0.022	0	4	TPX2
0	1.48536	0.564	0.122	0	4	CKS2
0	1.49976	0.637	0.169	0	4	FABP5
0	1.5973	0.598	0.107	0	4	SMC4
0	1.65968	0.411	0.02	0	4	RRM2
0	1.66428	0.44	0.023	0	4	BIRC5
0	1.7524	0.983	0.694	0	4	HMGB1
0	1.76954	0.646	0.136	0	4	PTTG1
0	1.8174	0.685	0.157	0	4	DUT
0	1.84614	0.564	0.06	0	4	CKS1B
0	1.87178	0.554	0.077	0	4	PCNA
0	1.88359	0.418	0.02	0	4	ASPM
0	1.97358	0.945	0.419	0	4	H2AFZ
0	2.07415	0.554	0.037	0	4	NUSAP1
0	2.11073	0.582	0.03	0	4	TYMS
0	2.13289	0.934	0.389	0	4	HMGN2
0	2.20657	0.57	0.027	0	4	MKI67
0	2.20674	0.52	0.035	0	4	CENPF
0	2.35607	0.537	0.024	0	4	TOP2A
0	2.36368	0.634	0.036	0	4	PCLAF
0	2.40875	0.523	0.022	0	4	UBE2C
0	2.55769	0.865	0.223	0	4	TUBB
0	2.82481	0.901	0.227	0	4	HMGB2
0	2.86586	0.692	0.182	0	4	HIST1H4C
0	2.93629	0.948	0.31	0	4	TUBA1B
0	3.35815	0.925	0.122	0	4	STMN1

## Sheet: Table S5
Table S5. DEGs from CD103+LAG3+ B-cell subset
p_val	avg_log2FC	pct.1	pct.2	p_val_adj	cluster	gene
3.58e-128	-3.20032	0.014	0.609	1.2e-123	5	MS4A1
4.18e-123	-2.62349	0.407	0.777	1.4e-118	5	TXNIP
8.67e-90	-2.49114	0.05	0.51	2.91e-85	5	CD79A
1.71e-75	-2.46042	0.169	0.56	5.73e-71	5	CD69
1.02e-146	-2.33869	0.391	0.81	3.44e-142	5	CD52
3.02e-52	-1.93697	0.038	0.36	1.01e-47	5	BASP1
8.4e-55	-1.90841	0.045	0.375	2.82e-50	5	BANK1
5.97e-88	-1.81372	0.42	0.733	2e-83	5	TSC22D3
1.05e-38	-1.77834	0.005	0.253	3.51e-34	5	VPREB3
6.7e-44	-1.76028	0.02	0.296	2.25e-39	5	CD79B
1.18e-41	-1.6872	0.014	0.279	3.94e-37	5	TNFRSF13C
4.64e-159	-1.68487	0.933	0.989	1.56e-154	5	MT-ND3
1.89e-29	-1.58117	0.166	0.374	6.33e-25	5	BIRC3
1.89e-35	-1.56765	0.032	0.269	6.34e-31	5	ARID5B
3.35e-36	-1.47109	0.108	0.359	1.12e-31	5	COTL1
2.39e-142	-1.43231	0.971	0.989	8.01e-138	5	MT-CYB
6.58e-102	-1.41376	0.766	0.917	2.21e-97	5	BTG1
6.59e-37	-1.40167	0.166	0.409	2.21e-32	5	CD48
1.17e-33	-1.38581	0.195	0.423	3.93e-29	5	ZFP36L1
2.72e-25	-1.34765	0.079	0.274	9.14e-21	5	KLF2
2.9e-29	-1.33597	0.077	0.288	9.74e-25	5	EVL
2.44e-159	-1.31975	0.996	0.999	8.18e-155	5	MT-CO3
2.75e-127	-1.31485	0.975	0.993	9.22e-123	5	MT-ATP6
2.82e-25	-1.2922	0.202	0.377	9.46e-21	5	STK17A
4.23e-22	-1.25052	0.088	0.262	1.42e-17	5	SLC2A3
3.84e-16	-1.20981	0.159	0.292	1.29e-11	5	ITGB1
1.6e-21	-1.18871	0.209	0.367	5.36e-17	5	CD44
3.61e-21	-1.18253	0.115	0.283	1.21e-16	5	RHOH
1.44e-19	-1.14421	0.398	0.482	4.84e-15	5	MT-ND4L
1.29e-21	-1.14022	0.243	0.395	4.34e-17	5	SMAP2
3.01e-14	-1.12548	0.15	0.273	1.01e-09	5	IGHA1
4.08e-48	-1.0979	0.676	0.735	1.37e-43	5	CD37
5.07e-48	-1.09173	0.818	0.839	1.7e-43	5	MT-ND5
2.28e-13	-1.06528	0.189	0.3	7.63e-09	5	POU2F2
3.79e-09	-1.04983	0.232	0.311	0.000127004	5	MT2A
1.14e-102	-1.00562	0.996	0.992	3.82e-98	5	RPS29
2.08e-28	-0.971925	0.622	0.655	6.99e-24	5	LAPTM5
4.7e-14	-0.957204	0.132	0.258	1.58e-09	5	PRDM2
8.27e-35	-0.922418	0.559	0.71	2.77e-30	5	HLA-DQB1
8.96e-95	-0.913473	0.962	0.972	3e-90	5	RPL8
7.64e-10	-0.912725	0.175	0.267	2.56e-05	5	ZBTB20
4.36e-106	-0.910279	0.973	0.977	1.46e-101	5	RPL36
4.14e-91	-0.877343	1	1	1.39e-86	5	MT-CO2
8.59e-08	-0.875877	0.223	0.292	0.00288137	5	MTRNR2L8
7.22e-10	-0.866874	0.274	0.344	2.42e-05	5	CYTIP
1.47e-32	-0.864161	0.548	0.671	4.94e-28	5	HLA-DQA1
1.58e-118	-0.839111	0.998	0.999	5.31e-114	5	MT-CO1
2.94e-41	-0.838889	0.854	0.848	9.87e-37	5	RPL38
1.6e-12	-0.805523	0.467	0.539	5.35e-08	5	DUSP1
1.87e-09	-0.802295	0.36	0.4	6.26e-05	5	LIMD2
5.5e-80	-0.800629	0.986	0.996	1.84e-75	5	MT-ND4
2.85e-11	-0.794012	0.157	0.267	9.56e-07	5	PPDPF
1.29e-06	-0.782979	0.196	0.26	0.0431457	5	KIAA1551
5.4e-12	-0.775753	0.654	0.617	1.81e-07	5	GAPDH
7.42e-08	-0.760005	0.312	0.363	0.00248968	5	ELF1
8.8e-09	-0.757368	0.434	0.449	0.00029523	5	STK4
3.66e-12	-0.744707	0.463	0.49	1.23e-07	5	ARHGDIB
1.61e-45	-0.736435	0.969	0.959	5.4e-41	5	MT-ND2
6.37e-07	-0.73161	0.323	0.359	0.0213676	5	SP100
3.41e-07	-0.706972	0.292	0.342	0.0114431	5	STK17B
1.7e-10	-0.692739	0.51	0.516	5.7e-06	5	ZFAS1
1.35e-39	-0.689816	0.998	0.99	4.53e-35	5	TMSB4X
6.17e-99	-0.663339	1	1	2.07e-94	5	RPS27
1.86e-48	-0.659573	0.975	0.977	6.24e-44	5	MT-ND1
2.49e-79	-0.654018	0.998	0.999	8.36e-75	5	RPL39
4.87e-20	-0.647785	0.87	0.835	1.63e-15	5	HLA-DPB1
2.67e-34	-0.621514	0.953	0.926	8.94e-30	5	RPS21
1.11e-06	-0.605382	0.447	0.454	0.0373314	5	CDC42
1.51e-53	-0.577415	0.998	0.988	5.07e-49	5	RPL12
1.84e-17	-0.555661	0.921	0.864	6.19e-13	5	HLA-DRB1
1.88e-33	-0.541615	0.996	0.99	6.3e-29	5	RPLP2
4.54e-60	-0.528546	0.996	0.994	1.52e-55	5	RPS15
2.07e-48	-0.517191	0.995	0.992	6.94e-44	5	PTMA
1.34e-64	-0.51641	0.996	0.998	4.5e-60	5	RPL28
6.67e-38	0.500825	0.362	0.127	2.24e-33	5	ACTN4
1.76e-32	0.500969	0.436	0.182	5.89e-28	5	H2AFV
5.88e-39	0.50202	0.261	0.074	1.97e-34	5	PBRM1
1.88e-30	0.503063	0.42	0.181	6.31e-26	5	YME1L1
7.08e-33	0.505534	0.701	0.346	2.37e-28	5	ATP5MPL
3.06e-28	0.505659	0.605	0.317	1.03e-23	5	PSME2
1.38e-38	0.507651	0.407	0.15	4.64e-34	5	UBE2L6
4.91e-32	0.507799	0.384	0.152	1.65e-27	5	SUMO3
1.43e-29	0.508781	0.263	0.091	4.79e-25	5	MXD4
8.75e-42	0.512554	0.288	0.083	2.93e-37	5	CLTC
6.06e-34	0.512745	0.568	0.26	2.03e-29	5	ATP5MC3
2.45e-34	0.514779	0.726	0.375	8.22e-30	5	MYL12B
1.95e-34	0.515602	0.526	0.231	6.53e-30	5	SYNGR2
1.19e-31	0.516044	0.559	0.261	4e-27	5	NEDD8
1.18e-37	0.517975	0.283	0.086	3.95e-33	5	GPM6B
1.13e-43	0.518233	0.279	0.077	3.79e-39	5	MED13L
2.96e-37	0.518418	0.514	0.218	9.91e-33	5	HCST
3.31e-31	0.519686	0.373	0.149	1.11e-26	5	PTPN2
9.97e-32	0.52136	0.418	0.174	3.34e-27	5	HIST1H4C
9.79e-32	0.523576	0.389	0.159	3.28e-27	5	NDUFB8
3.27e-33	0.524544	0.27	0.089	1.1e-28	5	N4BP2L1
1.17e-36	0.527777	0.625	0.287	3.92e-32	5	GNG5
3.85e-26	0.527837	0.425	0.201	1.29e-21	5	KDM6B
2.42e-40	0.530572	0.49	0.192	8.11e-36	5	ATP5F1B
3.25e-35	0.531265	0.425	0.169	1.09e-30	5	PPP1R10
1.03e-34	0.534535	0.589	0.273	3.44e-30	5	EIF4G2
1.31e-38	0.534806	0.454	0.177	4.39e-34	5	RTN4
2.85e-44	0.534929	0.319	0.095	9.55e-40	5	FKBP3
5.62e-45	0.535037	0.267	0.07	1.88e-40	5	NUDT1
4.97e-34	0.53535	0.414	0.167	1.67e-29	5	PDIA6
7.82e-33	0.539792	0.305	0.108	2.62e-28	5	KDM5A
4e-32	0.540335	0.259	0.085	1.34e-27	5	THEMIS2
2.54e-34	0.541761	0.375	0.144	8.53e-30	5	ABRACL
1.42e-33	0.542565	0.542	0.25	4.76e-29	5	EIF3L
3.55e-32	0.543773	0.378	0.15	1.19e-27	5	CKS2
2.13e-41	0.545627	0.341	0.111	7.14e-37	5	SLC3A2
2.42e-35	0.546958	0.623	0.291	8.11e-31	5	SPCS2
1.21e-37	0.551447	0.353	0.125	4.05e-33	5	PPM1G
1.16e-43	0.552613	0.281	0.078	3.88e-39	5	GLG1
3.9e-40	0.55351	0.353	0.119	1.31e-35	5	AP3S1
1.23e-37	0.558519	0.326	0.111	4.13e-33	5	LMAN2
6.8e-37	0.567735	0.274	0.086	2.28e-32	5	ERGIC3
7.87e-51	0.568935	0.989	0.818	2.64e-46	5	ATP5F1E
6.05e-44	0.570187	0.319	0.097	2.03e-39	5	RTF2
5.56e-37	0.570483	0.393	0.148	1.86e-32	5	ANXA11
4.06e-51	0.574211	0.283	0.07	1.36e-46	5	WDFY4
1.74e-42	0.574803	0.404	0.142	5.84e-38	5	ATOX1
1.83e-38	0.57535	0.263	0.077	6.14e-34	5	A1BG
2.83e-45	0.57685	0.259	0.066	9.5e-41	5	FBXW5
5.58e-41	0.576963	0.407	0.148	1.87e-36	5	TAP1
1.05e-35	0.5775	0.575	0.265	3.53e-31	5	LDHB
3.72e-47	0.578441	0.348	0.106	1.25e-42	5	PHB
1.86e-35	0.584111	0.658	0.321	6.24e-31	5	TMEM258
2.47e-38	0.585812	0.524	0.222	8.3e-34	5	TMEM59
9.14e-39	0.586396	0.364	0.129	3.07e-34	5	PSMA2
1.75e-38	0.588524	0.495	0.204	5.86e-34	5	EIF2S2
6.27e-46	0.591823	0.396	0.131	2.1e-41	5	TALDO1
4.25e-37	0.59263	0.295	0.095	1.43e-32	5	FYTTD1
1.13e-41	0.594346	0.332	0.106	3.79e-37	5	OAS1
9.95e-46	0.596652	0.386	0.127	3.34e-41	5	TACC1
4.9e-45	0.598726	0.276	0.074	1.64e-40	5	ERCC1
1.36e-42	0.600332	0.546	0.224	4.57e-38	5	PRKCB
1.1e-42	0.600755	0.387	0.133	3.68e-38	5	PSMA3
1.97e-48	0.604251	0.303	0.082	6.61e-44	5	NGLY1
4.38e-37	0.605788	0.371	0.137	1.47e-32	5	ARF4
3.15e-22	0.608441	0.813	0.62	1.06e-17	5	NEAT1
7.78e-49	0.612841	0.423	0.142	2.61e-44	5	TMCO1
2.09e-49	0.613647	0.432	0.144	7e-45	5	RABGAP1L
9.67e-34	0.61591	0.753	0.463	3.24e-29	5	FOS
7.55e-49	0.619086	0.411	0.136	2.53e-44	5	AP2S1
6.14e-39	0.623502	0.638	0.294	2.06e-34	5	POMP
2.87e-40	0.626949	0.636	0.296	9.62e-36	5	CTSS
5.95e-53	0.627666	0.337	0.092	2e-48	5	PLSCR1
1.14e-14	0.628495	0.458	0.294	3.81e-10	5	ZNF331
1.95e-34	0.628603	0.607	0.298	6.56e-30	5	TUBA1B
1.37e-44	0.629113	0.438	0.157	4.61e-40	5	MAP3K2
1.54e-47	0.629756	0.362	0.114	5.16e-43	5	GNB1
1.56e-58	0.631527	0.277	0.06	5.22e-54	5	AHI1
2.35e-62	0.632857	0.286	0.06	7.87e-58	5	SNRNP25
3.19e-49	0.635886	0.499	0.18	1.07e-44	5	HMGN3
3.59e-20	0.639403	0.514	0.292	1.2e-15	5	DDIT4
8.07e-63	0.641026	0.268	0.054	2.71e-58	5	QKI
1.9e-49	0.645383	0.517	0.191	6.36e-45	5	COX7A2L
1.25e-69	0.645463	0.326	0.07	4.2e-65	5	GSN
1.36e-38	0.648286	0.268	0.08	4.55e-34	5	MYDGF
2.1e-44	0.650439	0.308	0.09	7.03e-40	5	MNDA
8.66e-38	0.656752	0.723	0.394	2.9e-33	5	DYNLL1
1.07e-56	0.65882	0.315	0.078	3.6e-52	5	ABCE1
3.37e-44	0.658881	0.548	0.223	1.13e-39	5	SLC25A5
1.47e-49	0.659063	0.371	0.116	4.95e-45	5	PIM3
2.61e-52	0.663316	0.414	0.133	8.76e-48	5	KIF5B
1.13e-58	0.663802	0.261	0.054	3.77e-54	5	CREB3L2
5.38e-50	0.665624	0.267	0.065	1.8e-45	5	NAPA
3.34e-60	0.665908	0.292	0.065	1.12e-55	5	NUP62
1.03e-62	0.666027	0.265	0.052	3.47e-58	5	MGAT1
2.53e-49	0.666498	0.418	0.139	8.49e-45	5	OGT
3.63e-48	0.670836	0.303	0.084	1.22e-43	5	CDK2AP2
4.77e-59	0.671386	0.306	0.072	1.6e-54	5	HM13
3.27e-62	0.673673	0.584	0.208	1.1e-57	5	GSTP1
3.12e-53	0.677482	0.396	0.123	1.05e-48	5	DSTN
3.67e-57	0.678278	0.27	0.059	1.23e-52	5	TM9SF2
3.3e-70	0.678431	0.27	0.048	1.11e-65	5	SULF2
4.97e-51	0.680147	0.306	0.082	1.67e-46	5	CCDC69
1.61e-53	0.681499	0.261	0.06	5.39e-49	5	NDUFA9
6.28e-46	0.68507	0.881	0.553	2.11e-41	5	SUB1
5.17e-54	0.686324	0.562	0.207	1.74e-49	5	CAPG
1.27e-51	0.68653	0.436	0.147	4.24e-47	5	TMEM50A
3.71e-50	0.687178	0.553	0.212	1.24e-45	5	ZNF706
6.66e-71	0.687719	0.277	0.05	2.23e-66	5	MDFIC
3.85e-53	0.688633	0.449	0.149	1.29e-48	5	SIVA1
2.49e-43	0.692801	0.686	0.337	8.36e-39	5	MCL1
1.45e-65	0.693336	0.369	0.092	4.88e-61	5	DAAM1
6.01e-52	0.698063	0.51	0.186	2.01e-47	5	PSMA4
2.03e-43	0.705654	0.303	0.091	6.8e-39	5	DNAJB9
2.82e-74	0.707903	0.261	0.042	9.47e-70	5	CBFA2T3
2.89e-68	0.708934	0.265	0.048	9.68e-64	5	DCPS
3.99e-57	0.710992	0.295	0.07	1.34e-52	5	GRSF1
1.81e-60	0.711664	0.404	0.113	6.06e-56	5	CXXC5
3.56e-59	0.712661	0.472	0.151	1.19e-54	5	DNAJC7
4.03e-67	0.713956	0.8	0.372	1.35e-62	5	RGS1
1.27e-50	0.715659	0.694	0.321	4.25e-46	5	TMBIM6
1.74e-54	0.717172	0.341	0.094	5.83e-50	5	IFI35
4.08e-64	0.717269	0.288	0.06	1.37e-59	5	MRPL36
6.12e-42	0.717934	0.677	0.328	2.05e-37	5	TAGLN2
2.08e-69	0.72334	0.292	0.056	6.96e-65	5	RUBCNL
7.91e-65	0.7236	0.299	0.064	2.65e-60	5	TMX1
7.56e-53	0.725695	0.432	0.141	2.53e-48	5	AC004687.1
6.65e-58	0.726146	0.252	0.052	2.23e-53	5	BID
7.99e-63	0.728382	0.416	0.117	2.68e-58	5	PAG1
4.31e-58	0.733754	0.25	0.05	1.44e-53	5	SIDT1
4.38e-56	0.738591	0.485	0.164	1.47e-51	5	LYN
1.87e-58	0.740407	0.486	0.162	6.26e-54	5	PDIA3
5.84e-68	0.740747	0.384	0.097	1.96e-63	5	NFATC2IP
2.21e-61	0.745189	0.423	0.125	7.41e-57	5	CHD9
1.03e-60	0.745274	0.461	0.145	3.47e-56	5	APEX1
2.53e-53	0.747319	0.676	0.292	8.47e-49	5	RBX1
1.73e-60	0.748694	0.535	0.186	5.8e-56	5	NDUFV2
3.52e-58	0.755591	0.402	0.118	1.18e-53	5	TMED2
3.19e-47	0.759112	0.35	0.109	1.07e-42	5	B4GALT1
1.72e-64	0.761951	0.506	0.162	5.76e-60	5	UBE2J1
7.34e-60	0.762651	0.362	0.099	2.46e-55	5	RPN2
2.41e-89	0.762901	0.272	0.037	8.09e-85	5	TARBP1
1.22e-80	0.765718	0.27	0.042	4.09e-76	5	MFSD12
1.82e-67	0.767662	0.362	0.087	6.1e-63	5	CDKN2D
9.99e-55	0.769252	0.548	0.209	3.35e-50	5	TUBB
3.4e-61	0.771155	0.477	0.155	1.14e-56	5	NDUFC2
3.06e-60	0.771613	0.559	0.202	1.03e-55	5	RAC1
1.54e-33	0.772485	0.36	0.143	5.17e-29	5	RANBP2
4.06e-34	0.774142	0.395	0.164	1.36e-29	5	CHMP1B
2.01e-67	0.781038	0.339	0.078	6.75e-63	5	STAT2
2.61e-75	0.786664	0.995	0.921	8.76e-71	5	FTL
2.81e-74	0.787735	0.321	0.064	9.42e-70	5	UBAC2
3.14e-82	0.789009	0.281	0.044	1.05e-77	5	PDIA4
1e-59	0.789644	0.681	0.283	3.36e-55	5	SELL
3.08e-73	0.792696	0.33	0.07	1.03e-68	5	MANF
6.05e-80	0.793412	0.292	0.05	2.03e-75	5	REPIN1
3.2e-38	0.797145	0.438	0.179	1.07e-33	5	ATP1B3
7.36e-40	0.801716	0.431	0.17	2.47e-35	5	HSPA1B
2.65e-80	0.805147	0.274	0.044	8.9e-76	5	2023-09-11
2.45e-71	0.805842	0.357	0.083	8.21e-67	5	RASSF2
1.3e-71	0.806015	0.505	0.149	4.35e-67	5	PYCARD
2.46e-74	0.807252	0.252	0.04	8.26e-70	5	HIST1H2AC
6.27e-71	0.808768	0.468	0.134	2.1e-66	5	CHMP5
2.99e-60	0.808918	0.573	0.213	1e-55	5	UCP2
1.71e-68	0.812705	0.405	0.108	5.72e-64	5	PTBP3
7.81e-71	0.813145	0.456	0.129	2.62e-66	5	AP1S2
1.17e-55	0.815984	0.634	0.268	3.92e-51	5	STAT1
3.94e-75	0.818809	0.402	0.099	1.32e-70	5	M6PR
2.71e-72	0.819746	0.434	0.116	9.08e-68	5	SPINT2
8.37e-74	0.823415	0.357	0.081	2.81e-69	5	NAGK
4.01e-93	0.826089	0.276	0.036	1.35e-88	5	ZDHHC17
5.67e-36	0.827175	0.463	0.208	1.9e-31	5	CREM
2.24e-69	0.827204	0.368	0.089	7.53e-65	5	FERMT3
4.57e-57	0.829805	0.389	0.116	1.53e-52	5	CDKN1A
5.37e-69	0.831892	0.901	0.541	1.8e-64	5	MYL12A
2.12e-57	0.832483	0.494	0.17	7.12e-53	5	HSPA5
7.01e-74	0.832987	0.548	0.169	2.35e-69	5	CNPY3
4.62e-79	0.834922	0.267	0.042	1.55e-74	5	ATF5
6.08e-54	0.838163	0.427	0.141	2.04e-49	5	H1FX
5.15e-72	0.841117	0.42	0.11	1.73e-67	5	TMED9
3.06e-73	0.844291	0.348	0.077	1.03e-68	5	ATG101
2.86e-80	0.845819	0.532	0.153	9.58e-76	5	ZEB2
4e-74	0.850265	0.472	0.132	1.34e-69	5	TRAM1
2.87e-93	0.852647	0.315	0.049	9.61e-89	5	MLEC
1.37e-74	0.854713	0.389	0.095	4.59e-70	5	SOCS3
7.11e-70	0.854754	0.393	0.101	2.38e-65	5	KDELR2
5.52e-92	0.865182	0.281	0.039	1.85e-87	5	CERS6
6.45e-68	0.865672	0.335	0.078	2.16e-63	5	GNL3
4.17e-64	0.877369	0.29	0.063	1.4e-59	5	FOSL2
4.41e-90	0.879199	0.404	0.085	1.48e-85	5	DHRS7
5.84e-88	0.880635	0.425	0.096	1.96e-83	5	PTMS
6.58e-83	0.893117	0.506	0.139	2.21e-78	5	H2AFY
9.53e-62	0.896177	0.393	0.113	3.2e-57	5	FAM53C
3.67e-113	0.896765	0.276	0.028	1.23e-108	5	MAP2K6
1.06e-83	0.899317	0.948	0.605	3.56e-79	5	HINT1
2.52e-67	0.900361	0.4	0.108	8.44e-63	5	EIF4A3
2.78e-57	0.904028	0.58	0.227	9.31e-53	5	RAB11FIP1
1.69e-92	0.906646	0.901	0.413	5.68e-88	5	SRGN
1.19e-70	0.909264	0.811	0.389	4e-66	5	ERP29
1.02e-40	0.914229	0.724	0.431	3.41e-36	5	HNRNPU
2.27e-121	0.917243	0.31	0.034	7.61e-117	5	ALDH2
3.81e-78	0.920153	0.616	0.208	1.28e-73	5	ATP6V0B
1.57e-88	0.926087	0.425	0.095	5.27e-84	5	DCK
1.93e-89	0.92742	0.404	0.086	6.48e-85	5	SMC6
1.09e-83	0.932649	0.447	0.111	3.66e-79	5	P4HB
1.28e-89	0.935094	0.957	0.705	4.31e-85	5	CYBA
9.66e-132	0.940634	0.276	0.02	3.24e-127	5	LAIR1
5.3e-114	0.942956	0.323	0.041	1.78e-109	5	IQGAP2
5.17e-38	0.944761	0.456	0.198	1.73e-33	5	ZC3HAV1
5.81e-87	0.944789	0.425	0.099	1.95e-82	5	TIMM13
3.24e-70	0.946546	0.712	0.289	1.09e-65	5	DBI
2.45e-141	0.94658	0.267	0.016	8.22e-137	5	P2RY14
4.29e-103	0.949563	0.368	0.063	1.44e-98	5	CAT
2.07e-84	0.951732	0.51	0.141	6.93e-80	5	TMED10
4.67e-35	0.95729	0.906	0.742	1.57e-30	5	HSP90AA1
2.92e-124	0.958421	0.268	0.022	9.81e-120	5	INPP4A
2.96e-89	0.959934	0.458	0.111	9.91e-85	5	CANX
2.5e-91	0.962678	0.465	0.111	8.39e-87	5	SPCS3
7.6e-124	0.96528	0.332	0.039	2.55e-119	5	FEZ2
2.02e-29	0.969054	0.324	0.136	6.78e-25	5	IFI27
1.73e-85	0.969417	0.461	0.117	5.82e-81	5	USF2
6.04e-70	0.972419	0.514	0.166	2.02e-65	5	NR3C1
2.03e-112	0.976063	0.355	0.051	6.8e-108	5	FAM129C
4.93e-104	0.978563	0.454	0.095	1.65e-99	5	BAG1
3.52e-119	0.984893	0.292	0.03	1.18e-114	5	RNF130
3.17e-90	0.988178	0.524	0.142	1.06e-85	5	PLP2
4.9e-74	0.990134	0.537	0.17	1.64e-69	5	OFD1
8.18e-124	0.990741	0.25	0.018	2.74e-119	5	AC119428.2
1.76e-78	0.992036	0.647	0.238	5.89e-74	5	COX5A
1e-96	0.997542	0.456	0.102	3.36e-92	5	FAM118A
6.74e-143	1.00349	0.339	0.033	2.26e-138	5	ZDHHC4
1.56e-113	1.00396	0.254	0.022	5.22e-109	5	SMIM3
1.75e-91	1.00858	0.461	0.111	5.88e-87	5	FCHSD2
4.56e-93	1.00915	0.517	0.135	1.53e-88	5	LAP3
4.56e-37	1.01286	0.281	0.093	1.53e-32	5	ATF3
4.94e-102	1.01618	0.528	0.128	1.66e-97	5	CYBB
5.87e-117	1.02294	0.285	0.029	1.97e-112	5	PMEPA1
9.65e-137	1.03606	0.31	0.028	3.24e-132	5	POLB
1.14e-181	1.04093	0.281	0.009	3.83e-177	5	PHEX
9.21e-103	1.04522	0.501	0.117	3.09e-98	5	OSTC
8.92e-131	1.05198	0.378	0.049	2.99e-126	5	CYTH4
3.6e-185	1.05505	0.261	0.005	1.21e-180	5	LRRC26
1.1e-86	1.05806	0.676	0.239	3.68e-82	5	MX1
1.07e-104	1.06216	0.49	0.11	3.57e-100	5	SSR1
3.64e-102	1.06474	0.413	0.081	1.22e-97	5	RNF149
1.32e-113	1.07695	0.505	0.105	4.43e-109	5	GAPT
3.45e-110	1.08449	0.341	0.049	1.16e-105	5	SPN
1.18e-167	1.08759	0.308	0.018	3.96e-163	5	TGFBI
2.46e-133	1.08849	0.386	0.051	8.25e-129	5	CORO1C
3.16e-188	1.09301	0.295	0.01	1.06e-183	5	IGSF6
1.63e-124	1.09427	0.346	0.043	5.47e-120	5	SCARB2
6.79e-172	1.09815	0.346	0.024	2.28e-167	5	TLR7
4.81e-87	1.10016	0.458	0.115	1.61e-82	5	PAXX
9.77e-91	1.1025	0.697	0.253	3.28e-86	5	CD164
1.71e-183	1.10668	0.288	0.01	5.73e-179	5	GAS6
1.98e-175	1.11013	0.323	0.018	6.64e-171	5	RPS6KA4
5.36e-93	1.116	0.827	0.371	1.8e-88	5	SSR4
4.79e-118	1.11951	0.519	0.113	1.61e-113	5	FYB1
1.31e-130	1.12776	0.441	0.073	4.38e-126	5	DPYSL2
1.3e-176	1.12798	0.342	0.023	4.34e-172	5	MGST2
9.48e-130	1.13804	0.486	0.088	3.18e-125	5	UNC93B1
7.7e-123	1.14512	0.966	0.602	2.58e-118	5	SRP14
4.58e-106	1.14611	0.587	0.158	1.54e-101	5	SSR3
9.34e-155	1.14714	0.351	0.032	3.13e-150	5	SLAMF7
5.71e-104	1.14833	0.805	0.326	1.91e-99	5	RNASET2
5.14e-129	1.14981	0.371	0.049	1.72e-124	5	C12orf45
4.31e-109	1.152	0.533	0.128	1.45e-104	5	IRF2BP2
1.75e-151	1.16194	0.341	0.031	5.86e-147	5	OPN3
4.52e-116	1.16385	0.369	0.056	1.51e-111	5	RUBCN
4.06e-132	1.17005	0.551	0.112	1.36e-127	5	FKBP2
3.12e-116	1.17028	0.472	0.094	1.05e-111	5	BRI3
5.64e-147	1.17513	0.386	0.044	1.89e-142	5	FCGRT
2.06e-136	1.18803	0.431	0.065	6.92e-132	5	TRAF4
5.88e-99	1.19111	0.751	0.283	1.97e-94	5	SEC61G
2.73e-120	1.20334	0.578	0.139	9.15e-116	5	XBP1
6.44e-148	1.20971	0.494	0.08	2.16e-143	5	SFT2D2
4.37e-165	1.21269	0.366	0.033	1.47e-160	5	SELPLG
5.37e-175	1.22022	0.398	0.036	1.8e-170	5	CD68
1.76e-210	1.22209	0.308	0.008	5.92e-206	5	SUSD1
1.1e-161	1.23456	0.36	0.032	3.69e-157	5	CSF2RB
7.36e-175	1.23987	0.404	0.038	2.47e-170	5	PLA2G16
1.55e-129	1.24631	0.64	0.162	5.21e-125	5	PSAP
5.31e-180	1.24754	0.438	0.046	1.78e-175	5	LGMN
4.13e-160	1.24833	0.456	0.06	1.39e-155	5	CD2AP
5.46e-137	1.25042	0.382	0.049	1.83e-132	5	TMEM107
3.09e-83	1.25109	0.69	0.247	1.04e-78	5	ZFP36
1.06e-106	1.2637	0.45	0.095	3.54e-102	5	LDLRAD4
1.01e-130	1.26632	0.757	0.231	3.37e-126	5	PPIB
1.51e-123	1.26943	0.8	0.285	5.08e-119	5	PARK7
3.53e-203	1.28536	0.321	0.012	1.18e-198	5	CD36
6.33e-165	1.30424	0.38	0.036	2.12e-160	5	NEK8
5.15e-124	1.30889	0.805	0.298	1.73e-119	5	BST2
9.88e-126	1.3167	0.739	0.235	3.31e-121	5	CTSZ
2.49e-151	1.32489	0.479	0.074	8.36e-147	5	CXCR3
5.51e-57	1.32719	0.535	0.223	1.85e-52	5	HSPA1A
2.74e-89	1.3315	0.467	0.123	9.19e-85	5	GPR65
1.14e-177	1.34064	0.366	0.028	3.81e-173	5	DERL3
2.01e-102	1.35312	0.373	0.068	6.75e-98	5	NR4A3
2.07e-118	1.35631	0.705	0.22	6.94e-114	5	BTG2
2.5e-219	1.36841	0.422	0.028	8.4e-215	5	MYBL2
1.19e-191	1.38907	0.436	0.041	3.99e-187	5	SLC7A5
3.13e-195	1.39039	0.436	0.04	1.05e-190	5	NUCB2
6.18e-174	1.39173	0.447	0.052	2.07e-169	5	TNFSF13B
4.8e-204	1.39201	0.494	0.052	1.61e-199	5	HIGD1A
2.37e-153	1.40427	0.56	0.106	7.94e-149	5	ARL4C
8.33e-161	1.41676	0.366	0.034	2.79e-156	5	CXorf21
3.76e-138	1.41686	0.443	0.07	1.26e-133	5	IRF4
3.91e-126	1.4191	0.775	0.273	1.31e-121	5	IFI44L
1.12e-186	1.42734	0.519	0.069	3.76e-182	5	SAMHD1
2.75e-179	1.4301	0.501	0.066	9.23e-175	5	CCDC186
2.63e-267	1.45489	0.42	0.015	8.82e-263	5	ZFAT
2.38e-233	1.46883	0.483	0.039	7.97e-229	5	IDH3A
2.27e-174	1.4743	0.569	0.094	7.62e-170	5	STMN1
1.35e-182	1.48113	0.607	0.104	4.51e-178	5	CYB561A3
1.74e-161	1.48129	0.503	0.078	5.82e-157	5	DUSP5
3.64e-85	1.48486	0.539	0.173	1.22e-80	5	RGS2
4.32e-252	1.50264	0.384	0.013	1.45e-247	5	PTCRA
2.17e-154	1.51638	0.822	0.254	7.28e-150	5	BCL11A
4.02e-217	1.5321	0.514	0.054	1.35e-212	5	MAPKAPK2
6.77e-254	1.57226	0.47	0.03	2.27e-249	5	ERN1
5.6e-180	1.57232	0.701	0.148	1.88e-175	5	SPIB
9.91e-256	1.57379	0.416	0.018	3.32e-251	5	RUNX2
1.58e-288	1.57986	0.494	0.025	5.28e-284	5	JAML
5.85e-155	1.58182	0.924	0.443	1.96e-150	5	HERPUD1
4.57e-217	1.60652	0.53	0.058	1.53e-212	5	RRBP1
4.06e-170	1.60841	0.865	0.3	1.36e-165	5	IRF8
2e-250	1.62114	0.587	0.061	6.7e-246	5	CCDC88A
1.81e-276	1.65104	0.559	0.044	6.07e-272	5	CD4
1.25e-262	1.65404	0.542	0.044	4.19e-258	5	APP
1.7e-186	1.66785	0.497	0.062	5.7e-182	5	CLN8
2.91e-149	1.67127	0.919	0.47	9.76e-145	5	S100A6
0	1.67679	0.422	0.006	0	5	SMIM5
8.38e-174	1.68701	0.438	0.05	2.81e-169	5	AC245014.3
1.35e-190	1.72568	0.623	0.11	4.53e-186	5	PRMT9
0	1.72705	0.488	0.012	0	5	MAP1A
0	1.72814	0.51	0.009	0	5	CLEC4C
1.98e-238	1.73474	0.598	0.071	6.64e-234	5	SLC15A4
3.93e-100	1.74631	0.434	0.097	1.32e-95	5	SOX4
3.8e-206	1.78666	0.816	0.208	1.28e-201	5	CCDC50
1.03e-218	1.80767	0.87	0.236	3.46e-214	5	VAMP8
0	1.82185	0.463	0.014	0	5	LAMP5
6.44e-71	1.87343	0.467	0.156	2.16e-66	5	AREG
4.26e-230	1.87413	0.87	0.227	1.43e-225	5	HSP90B1
0	1.87435	0.521	0.01	0	5	DNASE1L3
2.31e-218	1.88442	0.905	0.305	7.73e-214	5	SPCS1
5.47e-253	1.89037	0.746	0.121	1.84e-248	5	CTSB
1.59e-304	1.91133	0.757	0.095	5.35e-300	5	RNASE6
0	1.9122	0.58	0.021	0	5	IL3RA
2.13e-299	1.92948	0.519	0.028	7.13e-295	5	LINC00996
4.93e-128	1.93738	0.805	0.335	1.65e-123	5	GPR183
6.72e-256	1.94206	0.717	0.111	2.25e-251	5	SELENOS
0	1.95314	0.618	0.047	0	5	PTPRE
2.04e-281	1.96434	0.789	0.127	6.83e-277	5	GRN
0	1.99785	0.577	0.023	0	5	LILRB4
1.83e-245	2.05693	0.941	0.298	6.12e-241	5	TCF4
4e-297	2.07023	0.685	0.076	1.34e-292	5	MZB1
1.1e-155	2.07404	0.486	0.08	3.7e-151	5	TCL1A
4.34e-280	2.07639	0.771	0.119	1.45e-275	5	C12orf75
0	2.10262	0.602	0.017	0	5	SMPD3
0	2.10419	0.659	0.045	0	5	MPEG1
3.21e-288	2.15076	0.64	0.067	1.08e-283	5	SLC20A1
7.56e-299	2.15177	0.782	0.116	2.53e-294	5	UGCG
2.36e-277	2.19878	0.766	0.125	7.93e-273	5	PLEK
0	2.19971	0.605	0.024	0	5	MS4A6A
0	2.22231	0.562	0.012	0	5	SCT
2.76e-254	2.24046	0.582	0.062	9.24e-250	5	AC007952.4
0	2.28718	0.773	0.094	0	5	TSPAN13
0	2.30777	0.64	0.027	0	5	TPM2
9.7e-300	2.32823	0.971	0.317	3.25e-295	5	SEC61B
0	2.47391	0.78	0.046	0	5	PLD4
0	2.5307	0.863	0.097	0	5	CST3
0	2.548	0.957	0.222	0	5	PLAC8
0	2.5675	0.926	0.163	0	5	ALOX5AP
0	2.58725	0.778	0.04	0	5	SERPINF1
0	2.59065	0.843	0.068	0	5	ITM2C
0	2.64058	0.89	0.092	0	5	TYROBP
1.72e-298	2.65463	0.777	0.124	5.76e-294	5	CTSC
0	2.66868	0.753	0.019	0	5	LILRA4
0	2.71306	0.742	0.033	0	5	CLIC3
1.02e-280	2.72474	0.879	0.206	3.42e-276	5	TXN
0	2.74508	0.959	0.198	0	5	NPC2
0	2.76431	0.854	0.062	0	5	FCER1G
0	2.8726	0.926	0.158	0	5	IRF7
0	2.87988	0.886	0.105	0	5	PPP1R14B
0	3.51018	0.989	0.132	0	5	JCHAIN
0	4.09625	0.971	0.035	0	5	GZMB
0	4.41988	0.589	0.017	0	5	PTGDS

## Sheet: Table S6
Table S6. The statistically significant genes associated with ICT outcomes
Gene symbol	p_val
TAP1	8.44e-06
PSMB9	1.26e-05
LAP3	1.59e-05
GZMB	1.73e-05
STAT1	4.38e-05
IRF7	6.57e-05
PSMB8	0.000101012
LGMN	0.000125089
EVL	0.000126299
CXCR3	0.000131137
LILRB4	0.000142201
UBE2L6	0.000143539
CD48	0.000165217
CYTIP	0.000178841
PRKCB	0.000181673
SELL	0.000227583
SPN	0.000236408
CD69	0.000238412
CD37	0.000257309
FERMT3	0.000290222
CORO1A	0.00035377
CXCL13	0.000391021
GZMK	0.000394201
BST2	0.000420343
CLEC4C	0.000449944
GBP1	0.000454156
PLEK	0.000459346
PSME2	0.000734838
IRF8	0.000801364
GZMA	0.000811793
SAMHD1	0.00101632
CCL3	0.00104218
LMNB1	0.00110073
WDFY4	0.00110146
CSF2RB	0.001129
CD52	0.00119689
LTB	0.0012262
IL7R	0.00145879
PLAC8	0.00160736
IFI35	0.00188918
LILRA4	0.00192835
IFNG	0.00199811
TCL1A	0.00207245
DUSP2	0.00238596
SELPLG	0.00264961
MTHFD2	0.00317762
CD79B	0.00330115
PTCRA	0.00332282
RNASET2	0.00338451
KIAA1551	0.00350038
FYB1	0.00362861
RUNX2	0.00378117
SRGN	0.00382549
GPR183	0.00397316
MNDA	0.00425345
SP100	0.00452874
CYTH4	0.00461973
TNFSF13B	0.00476475
PLA2G16	0.0050475
HNRNPF	0.0051228
NAGK	0.00594275
ITGB1	0.00619686
RHOH	0.00639105
HCST	0.00650462
SLAMF7	0.00686893
LAIR1	0.00736573
CCNB1	0.00821398
PMEPA1	0.00828508
SMAP2	0.00856432
HLA-DPB1	0.00894119
CTSS	0.0100948
STK4	0.0102036
PAG1	0.0103794
CD74	0.0105264
CD4	0.01057
S100A6	0.0106533
ALDH2	0.0107905
CXCR4	0.0108004
CHMP5	0.0139822
HLA-DPA1	0.0142499
BIRC3	0.0148234
RPS6KA4	0.0162255
LAPTM5	0.0167431
STAT2	0.0177628
CYBB	0.0177653
IFI16	0.0185968
SMPD3	0.0186943
MPEG1	0.0187068
IGSF6	0.0194783
NAPA	0.0204721
TYROBP	0.0208321
NR4A3	0.0216077
SPIB	0.021842
CTSC	0.0221528
DNASE1L3	0.0228731
GPR65	0.0243444
IFI44L	0.0249151
CXorf21	0.0256489
SGO2	0.0264204
ANXA2	0.0277129
CCDC69	0.0277453
PTTG1	0.0279431
ARID5B	0.0288763
ERCC1	0.0290856
FAM129C	0.0290881
IRF4	0.0295645
RPS23	0.030193
HLA-DQB1	0.0301948
SIDT1	0.030432
H2AFY	0.0304428
HLA-DRA	0.0304766
OAS1	0.0311692
GAS6	0.0315097
MRPL36	0.0317662
CENPK	0.032317
PSMA3	0.0327741
RGS2	0.0348949
CBFA2T3	0.0365428
IL3RA	0.0372832
IFI27	0.0391067
HLA-DRB1	0.0403074
DAAM1	0.0419032
NDUFS6	0.0421118
TARBP1	0.0425091
HSPD1	0.044273
STK17B	0.0445941
NFATC2IP	0.0450294
RGS1	0.0464073
HLA-DQA1	0.0479303
TLR7	0.0485808
MX1	0.0491471

## Sheet: Table S7
Table S7. TILs-specific genes
Gene symbol
CD52
CXCR4
SRGN
CD69
CORO1A
TSC22D3
RGS1
LTB
HCST
CYTIP
BTG1
CYBA
CD37
TXNIP
IGHG1
IL7R
MZB1
LIMD2
CD48
STK17A
GZMA
PSMB9
STK4
BIRC3
STK17B
ZFP36L2
CD79A
FYB1
IFI16
GZMB
JCHAIN
ITM2C
GZMK
PPP2R5C
IGLC3
IGLC2
RHOH
KIAA1551
DERL3
ARHGDIB
DUSP2
SP100
SELL
COTL1
SMAP2
HERPUD1
ALOX5AP
ELF1
IGHA1
ZNF331
IFI44L
CREM
MX1
ISG15
PIK3IP1
IFNG
SSR4
CXCL13
